# Supplementary material for: Systems Biology of Aromatic Compound Catabolism in Facultative Anaerobic Aromatoleum aromaticum EbN1T
Source: mSystems. 2022 Nov 29;7(6):e00685-22. doi: 10.1128/msystems.00685-22 (PMC9765128; doi:10.1128/msystems.00685-22)
Supplement: TABLE S1 [file msystems.00685-22-s0006.xlsx]

## Sheet: Degradation network
						Anaerobica															Aerobica
						Bz			4HPP			Phe			3HBz			Ac			Bz			4HPP			Phe			3HBz			Ac
¨b	Locus	Locus	Name	Function	EC	T	Mf	S	T	Mf	S	T	Mf	S	T	Mf	S	T	Mf	S	T	Mf	S	T	Mf	S	T	Mf	S	T	Mf	S	T	Mf	S
Phenylacetat anaerobic
¨	ebA5402	EbN1_C31000	padJ	phenylacetate-CoA ligase	6.2.1.30	60	0	0	208	0	388.78	1218	149.15	903.03	131	0	213.26	64	0	100.97	79	0	0	111	0	423.18	561	150.22	780.92	100	0	0	45	0	0
	ebA5392	EbN1_C30910	padA	phenylacetyl-CoA dehydrogenase, accessory protein		27	0	0	39	0	0	3169	132.02	0	125	0	0	19	0	0	17	0	0	93	0	0	478	64.77	0	17	0	0	14	0	0
¨	ebA5393	EbN1_C30920	padB	phenylacetyl-CoA dehydrogenase, subunit B	1.17.5.1	24	0	0	38	0	0	2047	350.9	232.23	91	0	0	19	0	0	20	0	0	74	0	0	510	351.57	0	18	0	0	13	0	0
	ebA5395	EbN1_C30930	padC	phenylacetyl-CoA dehydrogenase, subunit C	1.17.5.1	14	0	0	32	0	177.08	921	135.68	544.6	48	0	117.76	13	0	0	14	0	0	46	0	0	185	146.5	81.23	14	0	0	9	0	30.49
	ebA5396	EbN1_C30940	padD	phenylacetyl-CoA dehydrogenase, subunit D	1.17.5.1	14	0	0	38	56.31	0	668	280.32	0	42	41.08	0	13	0	0	14	0	0	43	91.77	0	176	242.13	0	12	34.96	0	7	0	0
¨	ebB192	EbN1_C31020	padK	predicted thioesterase	3.1.2.-	22	0	260.84	84	0	394.57	502	82.34	518.98	58	0	380.79	28	0	252.33	31	0	132.96	65	134.07	405.07	244	0	424.48	42	0	178.47	18	0	103.32
	ebA5397	EbN1_C30950	padE	NADH-dependent phenylglyoxylate dehydrogenase, gamma subunit	1.2.1.58	25	0	0	95	0	249.01	1025	559.13	635.13	79	0	98.78	25	0	0	30	0	0	67	0	99.01	219	497.26	175.13	40	0	0	18	0	0
	ebB191	EbN1_C30960	padF	NADH-dependent phenylglyoxylate dehydrogenase, delta subunit	1.2.1.58	45	0	0	139	0	80.84	1587	0	94.82	115	0	65.38	43	0	0	62	0	0	128	0	78.59	403	0	60.79	75	0	0	34	0	0
	ebA5399	EbN1_C30970	padG	NADH-dependent phenylglyoxylate dehydrogenase, alpha subunit	1.2.1.58	19	0	0	77	0	56.37	682	0	329.42	59	0	0	23	0	0	28	0	0	50	0	0	169	0	128.54	30	0	0	13	0	0
	ebA5400	EbN1_C30980	padH	NADH-dependent phenylglyoxylate dehydrogenase, epsilon subunit	1.2.1.58	26	0	0	123	0	211.91	842	95.37	750.69	92	0	102.72	35	0	32.07	36	0	0	72	0	0	225	87.99	151.31	44	0	0	21	0	0
¨	ebA5401	EbN1_C30990	padI	NADH-dependent phenylglyoxylate dehydrogenase, beta subunit	1.2.1.58	32	0	0	131	0	43.41	900	81.56	373.06	89	0	0	38	0	0	46	0	0	76	0	0	284	68.29	192.69	55	0	0	23	15.18	0
3-Hydroxybenzoate anaerobic
¨	ebA727	EbN1_C03800	hcl1	3-hydroxybenzoate-CoA ligase	6.2.1.37	14	0	0	14	0	0	36	0	0	753	126.44	516.03	28	0	0	20	0	0	22	0	0	21	0	0	23	216.76	0	9	0	0
	ebA742	EbN1_C03880	hbrA	benzoyl-CoA reductase, subunit A	1.3.7.8	5062	2734.53	1735.84	6374	2616.25	1694.99	4920	2295.25	1447.55	5731	2553.54	1777.9	270	750	820.01	1891	1673.68	1105.24	1540	1738.09	1317.3	498	1594.25	848.45	907	2036.14	1147.72	407	477.34	775.96
	ebA744	EbN1_C03890	hbrD	benzoyl-CoA reductase, subunit D	1.3.7.8	3765	1768.89	1402.64	4574	1520.18	1340.85	4076	1260.31	1374.01	3866	1314.03	1498.5	179	122.72	524.63	1429	1103.36	611.16	1030	920.61	1036.45	354	784.74	632.56	662	1022.12	821.17	318	46.18	614.04
	ebA746	EbN1_C03900	hbrB	benzoyl-CoA reductase, subunit B	1.3.7.8	67	0	0	69	0	0	129	0	0	3743	1208.11	1074.36	22	0	0	44	0	0	67	0	0	21	0	0	29	740.95	0	21	0	0
¨	ebA748	EbN1_C03910	hbrC	benzoyl-CoA reductase, subunit C	1.3.7.8	91	0	0	56	0	0	160	0	0	1437	704.43	1799.3	18	0	0	46	0	0	53	0	0	15	0	0	28	586.33	0	17	0	0
¨	ebA736	EbN1_C03840	EbN1_C03840	medium-chain acyl-CoA dehydrogenase	1.3.8.7	19	235.28	80.34	15	76.6	0	71	197.27	0	277	2058.43	1222.93	22	207.93	0	21	413.37	0	18	151.76	326.83	11	341.47	108.97	13	1606.3	103.88	6	406.42	0
¨	eba720	EbN1_C03750	EbN1_C03750	enoyl-CoA hydratase/isomerase	4.2.1.17	5	0	0	4	0	0	13	0	0	242	319.72	584.75	4	0	0	8	0	0	6	0	0	6	0	0	6	332.38	0	4	0	0
¨	eba722	EbN1_C03770	EbN1_C03770	enoyl-CoA hydratase/isomerase	4.2.1.17	30	0	0	19	0	0	87	0	0	3204	1003.37	1149.87	20	0	77.99	50	0	108.56	21	0	103.12	20	0	76.35	28	678.52	254.01	27	0	0
¨	eba723	EbN1_C03780	EbN1_C03780	3-oxoacyl-CoA reductase	1.1.1.100	36	0	0	18	0	160.01	118	0	0	1181	996.53	1337.5	14	0	0	36	0	0	15	0	122.33	16	0	0	21	815.23	126.21	17	0	0
¨	ebA5298	EbN1_C30420	oah	6-oxocyclohex-1-ene-1-carbonyl-CoA hydratase	3.7.1.21	3834	649.98	1045.37	5569	692.66	941.31	1887	269.74	800.52	1794	621.69	929.24	261	84.08	499.07	2399	724	709.77	2169	674.68	840.09	444	423.28	532.86	863	605.39	733.07	164	0	288.51
Benzoate anaerobic
¨	ebA5301	EbN1_C30440	bcl1	benzoate CoA-ligase	6.2.1.25	620	52.84	1224.16	682	70.6	1085.77	398	102.73	771.43	272	63.73	988.56	39	0	72.24	219	69.34	227.89	266	130.34	901.21	77	33.65	538.96	128	223.93	356.14	17	0	43.68
¨	ebA5282	EbN1_C30310	bcrC	benzoyl-CoA reductase, subunit C	1.3.7.8	8885	565.77	1708.08	9244	592.42	1706.86	14062	409.64	1543.42	3444	303.2	1481.28	495	0	339.69	3209	598.79	629.15	1810	532.83	1219.2	1047	460.14	312.61	1831	307.35	936.22	1062	0	141.1
	ebA5284	EbN1_C30320	bcrB	benzoyl-CoA reductase, subunit B	1.3.7.8	9694	1242.41	1398.04	10128	1252.76	1266.46	13809	845.72	1004.38	3978	704.54	980.63	373	55.32	69.62	2678	977.23	615.26	1480	817.11	1190.46	849	615.43	164.99	1474	714.38	492.82	911	0	0
	ebA5286	EbN1_C30330	bcrD	benzoyl-CoA reductase, subunit D	1.3.7.8	4819	0	0	5890	0	0	5215	0	0	3957	0	0	219	0	0	1853	0	0	1351	0	0	442	0	0	834	0	0	392	0	0
	ebA5287	EbN1_C30340	bcrA	benzoyl-CoA reductase, subunit A	1.3.7.8	5274	0	0	6546	0	0	5103	0	0	5811	0	0	280	0	0	1928	0	0	1593	0	0	526	0	0	938	0	0	420	0	0
	ebA5289	EbN1_C30350	fxd	ferredoxin		13312	0	418.89	12660	0	496.76	12456	0	499	8116	0	481.69	597	0	179.77	2580	0	198.58	2196	0	355.47	1474	0	256.16	2114	0	345.36	1079	0	0
¨	ebA5296	EbN1_C30400	dch	cyclohexa-1,5-dienecarbonyl-CoA hydratase	4.2.1.100	1563	273.65	624.18	1611	365.48	645.15	725	83.04	574.88	547	197.31	608.47	76	50.79	223.45	487	284.01	327.75	521	475.88	549.38	180	198.67	331.52	345	271.95	486.98	68	47.32	147.84
¨	ebA5297	EbN1_C30410	had	6-hydroxycyclohex-1-ene-1-carbonyl-CoA dehydrogenase	1.1.1.368	3972	117.16	822.34	4733	129.69	796.89	1742	132.18	599.1	1631	122.18	723.21	237	0	145.08	1622	198.27	345.52	1293	277.63	507.25	449	109.66	275.44	829	202.17	326.47	167	0	117.25
¨	ebA5298	EbN1_C30420	oah	6-oxocyclohex-1-ene-1-carbonyl-CoA hydratase	3.7.1.21	3834	649.98	1045.37	5569	692.66	941.31	1887	269.74	800.52	1794	621.69	929.24	261	84.08	499.07	2399	724	709.77	2169	674.68	840.09	444	423.28	532.86	863	605.39	733.07	164	0	288.51
Phenylalanine anaerobic/aerobic
¨	ebA596	EbN1_C03170	tyrB	aromatic-amino-acid transaminase, broad substrate spectrum	2.6.1.57	126	0	447.61	132	0	383.46	94	0	389.2	138	72	504.69	158	0	439.9	166	0	422.94	102	0	426.15	150	56.23	614.35	168	45.25	460.63	162	32.46	485.42
¨	ebA6545	EbN1_C37840	ipdC	indolepyruvate decarboxylase (broad substrate specificity)	4.1.1.74	47	0	0	28	0	0	1113	1216.1	824.06	31	0	0	26	0	0	35	0	0	25	0	101.06	1091	1151.84	1349.61	36	0	0	32	0	0
	ebA121	EbN1_C00650	iorB	indolepyruvate ferredoxin oxidoreductase, beta subunit	1.2.7.8	64	0	288.87	41	0	334.66	30	0	404.06	21	0	387.8	73	0	256.67	86	0	0	10	0	0	38	0	0	16	0	0	104	52.49	0
¨	ebA122	EbN1_C00660	iorA	indolepyruvate ferredoxin oxidoreductase, alpha subunit	1.2.7.8	144	0	127.53	103	44.01	94.31	57	108.43	205.74	47	0	142.13	201	0	327.33	245	0	0	31	24.82	0	155	0	0	51	0	0	374	45.99	118.12
	ebA4954	EbN1_C28460	styD	phenylacetaldehyde dehydrogenase	1.2.1.39	14	0	0	14	0	0	41	0	0	14	0	0	16	0	0	25	0	0	16	0	0	83	0	449.12	21	0	0	12	0	0
	ebA5004	EbN1_C28730	aorA	aldehyde dehydrogenase (NAD+), FeS-cluster containing subunit	1.2.1.3	205	0	123.18	210	0	238.44	3725	30.21	655.99	225	0	162.57	151	0	124.81	342	0	29.07	222	0	228.51	1202	0	520.76	352	0	184.29	207	0	68.26
¨	ebA5005	EbN1_C28740	aorB	aldehyde dehydrogenase (NAD+), tungsten cofactor (Wco) containing subunit	1.2.1.3	138	0	0	140	0	101.85	2756	480.96	1804.54	149	0	274.14	111	0	118.24	192	0	0	152	0	190.91	793	476.17	1071.98	233	0	210.14	133	0	0
	ebA5007	EbN1_C28750	aorC	aldehyde dehydrogenase (NAD+), FAD-binding subunit	1.2.1.3	19	0	0	19	0	0	522	1074.36	689.02	26	51.8	0	21	0	0	25	0	0	27	0	0	145	797.32	391.63	36	0	0	21	0	0
3-(4-Hydroxyphenyl)propanoate anaerobic/aerobic
¨	ebA5317	EbN1_C30530	pprA	3-phenylpropanoate CoA-ligase (trans-feruloyl-CoA synthase)	6.2.1.34	13	0	0	546	602.8	798.26	23	0	0	6	0	0	3	0	0	10	0	0	1050	559.43	1217.01	22	0	0	8	0	0	8	0	0
¨	ebA5321	EbN1_C30570	pprB	3-phenylpropanoyl-CoA dehydrogenase (acyl-CoA dehydrogenase)	1.3.8.1	8	0	0	735	43.99	634.72	15	0	0	7	0	0	5	0	0	9	0	0	627	159.38	800.16	16	0	0	8	0	0	4	0	0
¨	ebA5318	EbN1_C30540	pprC	3-phenylpropenoyl-CoA 2,3-hydratase (enoyl-CoA hydratase/isomerase)	4.2.1.17	19	0	34.32	1223	191.95	703.2	32	0	0	12	0	0	6	0	46.01	18	0	0	1492	379.84	716.82	35	0	146.68	14	0	0	14	0	23.71
¨	ebA5320	EbN1_C30560	pprD	3-aryl-3-hydroxypropanoyl-CoA dehydrogenase (3-hydroxyacyl-CoA dehydrogenase)	1.1.1.35	5	0	75.28	516	54.55	1241.55	9	0	139.04	5	0	118.84	3	0	0	9	0	0	561	148.86	1247.82	15	0	213.15	6	0	52.56	4	0	0
¨	ebA5319	EbN1_C30550	pprE	4-hydroxy-benzoylacetyl-CoA thiolase (acetyl-CoA C-acetyltransferase)	2.3.1.9	12	0	0	1017	649.93	1367.28	20	0	0	8	0	0	6	0	0	13	0	0	995	476.83	1377.37	25	0	89.01	9	0	20.58	7	0	0
	ebA3602	EbN1_C20550	hcrB	4-hydroxybenzoyl-CoA reductase, beta subunit	1.1.7.1	1	0	0	9	0	0	2	0	0	11	0	0	1	0	0	2	0	0	49	0	128	1	0	0	1	0	0	0	0	0
¨	ebA3603	EbN1_C20560	hcrA	4-hydroxybenzoyl-CoA reductase, alpha subunit	1.1.7.1	1	0	0	9	0	0	5	0	0	26	0	0	2	0	0	4	0	0	70	0	161.83	2	0	0	3	0	0	1	0	24.71
	ebA3604	EbN1_C20570	hcrC	4-hydroxybenzoyl-CoA reductase, gamma subunit	1.1.7.1	3	0	0	14	0	0	5	0	0	46	0	0	4	0	0	5	0	0	148	0	77.92	2	0	0	5	0	0	1	0	0
	ebA3601	EbN1_C20540	hcrD	probable accessory protein of molybdoenzyme HcrABC		2	0	0	7	0	0	5	0	0	10	0	0	2	0	0	4	0	0	39	0	0	2	0	0	3	0	0	1	0	0
Phenylacetat aerobic
¨	ebA3545	EbN1_C20170	paaK1	phenylacetate-CoA ligase	6.2.1.30	156	0	201.9	151	0	153.25	1911	468.48	581.6	131	0	0	110	0	149.27	368	126.47	251.3	130	0	218.29	2170	554.62	852.88	261	0	325.16	130	29.93	109.7
¨	ebA3547	EbN1_C20180	paaA1	phenylacetyl-CoA 1,2-epoxidase, subunit A, catalytic epoxidase	1.14.13.149	159	0	49.24	144	0	0	1903	51.59	423.84	120	0	0	131	0	124.97	518	0	373.84	185	0	232.21	2962	102.6	792.85	319	0	340.45	293	0	133.88
	ebA3548	EbN1_C20190	paaB1	phenylacetyl-CoA 1,2-epoxidase, subunit B	1.14.13.149	310	0	54.65	296	0	0	3402	0	220.92	261	0	0	253	0	0	1123	0	72.58	332	0	77.23	5512	0	233.06	663	0	78.16	557	0	81.48
	ebA3550	EbN1_C20200	paaC1	phenylacetyl-CoA 1,2-epoxidase, subunit C	1.14.13.149	43	0	118.49	37	0	103.3	450	0	435.61	35	0	136.41	36	0	81.05	192	0	370.19	53	0	243.06	905	0	616.37	103	0	378.59	99	0	222.43
	ebA3553	EbN1_C20220	paaE1	phenylacetyl-CoA 1,2-epoxidase, subunit E	1.14.13.149	21	0	0	15	0	0	193	66.72	301.43	20	0	0	20	0	0	108	0	499.88	32	0	210.98	534	0	1174.72	52	0	378.07	41	0	115.95
¨	ebA3542	EbN1_C20140	paaG	ring 1,2-epoxyphenylacetyl-CoA isomerase (oxepin-CoA forming) AND 2,3-dehydroadipyl isomerase	5.3.3.18 and 5.3.3.-	126	0	28.21	99	0	0	2012	41.79	781.26	45	0	0	31	0	0	101	0	313.72	42	0	324.61	1318	0	1097.86	55	0	434.71	22	0	208.7
¨	ebA3541	EbN1_C20130	paaZ1	bifunctional fusion protein oxepin-CoA hydrolase (PaaZ-ECH)/3-oxo-5,6-dehydrosuberyl-CoA semialdehyde dehydrogenase (PaaZ-ALDH)	1.2.1.91 and 3.3.2.12	87	0	116.18	76	0	0	684	30.65	327.15	40	0	0	33	0	0	190	0	1310.15	49	0	1163.5	737	0	1707.11	72	0	888.54	45	0	670.55
¨	c2A172	EbN1_C10410	paaJ1	3-oxoadipyl-CoA thiolase AND 3-oxo-5,6-didehydrosuberyl-CoA thiolase	2.3.1.174 and 2.3.1.223	30	25.12	777.44	62	26.28	578.66	31	0	315.27	59	33.63	930.48	22	0	216.06	163	0	1163.8	69	0	870.47	80	0	802.6	49	83.45	502.29	22	0	306.73
	eba2768	EbN1_C15700	boxE	3-oxoadipyl-CoA thiolase	2.3.1.174	150	0	454.22	871	0	290.4	346	0	590.08	268	0	213.85	42	0	307.39	234	0	1264.71	99	0	1019.77	98	0	819.21	82	0	667.16	54	0	474.71
	c2A174	EbN1_C10430	paaF1	2,3-dehydroadipyl-CoA hydratase	4.2.1.17	39	0	277.04	119	0	260.94	61	0	67.8	42	0	326.7	35	0	36.8	314	0	420.65	154	0	264.31	125	0	96.52	75	0	96.76	43	0	0
	ebA3543	EbN1_C20150	paaH2	3-hydroxyadipyl-CoA dehydrogenase (NAD+)	1.1.1.-	39	34.84	0	34	0	0	614	755.32	572.81	17	0	0	11	47.74	0	43	25.44	327.25	18	0	62.42	556	864.52	1348.49	24	0	324.13	9	30.07	182.06
3-Hydroxybenzoate aerobic
¨	ebA1378	EbN1_C07600	mhbM1	3-hydroxybenzoate 6-monooxygenase	1.14.13.24	65	0	330.6	12	0	0	35	0	0	915	0	1044.9	5	0	0	241	0	935.3	24	0	354.2	43	0	330.3	1360	302.4	1253.6	6	0	0
¨	ebA1373	EbN1_C07580	mhbD1	gentisate 1,2-dioxygenase	1.13.11.4	181	0	317.9	29	0	0	40	0	0	2616	131.9	611.5	6	0	0	376	0	657.4	27	0	273.7	32	0	85.9	1915	113.2	824.8	11	0	0
¨	ebA1379	EbN1_C07610	mhbI	maleylpyruvate isomerase	5.2.1.4	61	0	175.3	12	0	0	36	0	0	824	238.6	724.4	4	0	0	251	0	612.8	28	0	215.2	53	0	242.8	1645	212.8	921.1	7	0	0
¨	ebA1377	EbN1_C07590	mhbH	3-fumarylpyruvate hydrolase	3.7.1.20	304	0	372.7	45	0	0	108	0	102.2	4242	53.9	672.3	21	0	0	1035	0	697.6	80	0	426.7	104	0	333.5	4498	108.1	813	28	0	0
¨	ebA133	EbN1_C00700	aceE	pyruvate dehydrogenase (E1)	1.2.4.1	124	0	0	186	0	0	291	0	0	403	73.7	0	140	0	0	207	0	535	150	0	446.4	213	185.2	713.4	620	74.5	963.3	133	0	0
	ebA135	EbN1_C00710	aceF	dihydrolipoyllysine-residue acetyltransferase (E2)	2.3.1.12	30	178	347.5	66	627.1	412.5	101	543.9	255.4	96	249.6	0	40	71.5	0	63	187.3	579.1	55	538.4	558.3	81	570.5	805.6	217	349.2	876	55	99.5	323.2
	ebA136	EbN1_C00720	lpdA	dihydrolipoyl dehydrogenase (E3)	1.8.1.4	39	0	143.4	108	0	487.4	156	0	398.7	105	0	151.6	51	0	0	81	0	715	91	0	481.4	122	0	564.8	371	0	1110.3	84	0	134.2
Benzoate aerobic
¨	ebA2757	EbN1_C15630	bcl2	benzoate-CoA ligase	6.2.1.25	425	0	37.44	623	0	0	724	0	59.8	606	0	0	63	0	0	255	0	1543.05	57	0	1285.65	85	0	1007.87	46	0	489.81	20	0	290.43
¨	ebA2765	EbN1_C15680	boxB	benzoyl-CoA 2,3-epoxidase, beta subunit	1.14.13.208	9248	272.7	527.96	12067	204.02	365.13	15719	212.81	132.11	10688	65.64	327.25	552	0	0	5343	377.76	1870	614	92.04	1578.37	596	271.66	1112.92	302	60.32	791.21	160	0	450.65
	ebA2766	EbN1_C15690	boxA	benzoyl-CoA 2,3-epoxidase, alpha subunit	1.14.13.208	576	0	0	1288	0	0	1279	0	0	960	0	0	60	0	0	330	0	689.45	66	0	574.66	88	0	209.62	61	0	149.71	34	0	0
¨	ebA2763	EbN1_C15670	boxC	2,3-epoxybenzoyl-CoA dihydrolase	4.1.2.44	8230	0	488.92	7825	0	450.67	14203	0	242.48	8739	0	361.09	424	0	51.43	1635	0	1854.46	246	0	1513.92	271	44.3	900.01	136	0	599.05	55	0	468.76
¨	ebA2759	EbN1_C15650	boxD	3,4-dehydroadipyl-CoA semialdehyde dehydrogenase (NADP+)	1.2.1.77	1347	35.29	359.99	1232	0	340.42	1974	68.78	382.97	1216	0	278.96	141	0	0	170	40.61	1294.85	80	0	964.83	67	0	843.64	41	0	446.35	20	0	45.13
¨	ebA2993	EbN1_C17000	gcdH	glutaryl-CoA dehydrogenase (ETF)	1.3.8.6	223	200.14	958.55	1971	39.36	863.82	362	23.89	446.96	205	47.74	748.44	44	0	0	186	198.66	473.57	168	0	505.03	68	0	295.2	70	84.78	270.1	80	0	175.4
	ebA2768	EbN1_C15700	boxE	3-oxoadipyl-CoA thiolase	2.3.1.174	150	0	454.22	871	0	290.4	346	0	590.08	268	0	213.85	42	0	307.39	234	0	1264.71	99	0	1019.77	98	0	819.21	82	0	667.16	54	0	474.71
Acetate anaerobic/aerobic
¨	ebA172	EbN1_C00960	acs1	acetate-CoA ligase	6.2.1.1	305	0	173.79	333	0	287.72	457	65.77	490.1	292	0	273.61	2730	0	829.44	413	0	277.38	356	56.06	600.01	551	33.85	781.64	1187	0	441.55	2543	41.66	1432.75
TCA-cycle
¨	ebA6687	EbN1_C38650	gltA	citrate (Si)-synthase	2.3.3.1	2335	561.8	1311.46	2865	830.58	1165.44	2922	720.71	879.39	1635	611.69	1004.29	3190	872.02	1046.06	1938	623.46	1272.25	1103	696.66	1350.2	2264	613.87	1385.11	2157	682.82	1026.91	2951	670.94	1455.46
¨	ebA5265	EbN1_C30210	acnB	aconitate hydratase	4.2.1.3	386	94.14	1911.09	253	0	1106.93	262	211.99	1973.92	146	59.33	1393.98	578	309.77	2090.16	351	286.44	2302.14	128	43.79	1657.27	444	654.47	2733.77	332	217.5	1838.33	271	552.1	3076.83
¨	ebA829	EbN1_C04450	icd1	isocitrate dehydrogenase, dimeric (NADP+)	1.1.1.42	1125	0	1068.59	1143	0	1157.58	1935	65.62	1275.16	1074	0	1044.48	1425	0	1059.17	1158	0	794.81	1355	0	1115.91	1761	57.59	1279.03	1958	24.82	939.73	1034	30.96	959.14
	ebA832	EbN1_C04460	icd2	isocitrate dehydrogenase, monomeric (NADP+)	1.1.1.42	960	0	1302.09	844	0	955.93	734	138.3	858.02	574	0	838.44	1368	138.54	1305.32	818	51.46	1756.69	561	148.96	1727.14	981	87.01	1983.85	938	82.74	1312.09	1217	168.33	2127.46
¨	ebA6685	EbN1_C38640	sucA	2-oxoglutarate dehydrogenase complex, oxoglutarate dehydrogenase (succinyl-transferring) (E1)	1.2.4.2	460	0	66.36	444	29.16	58.9	699	239.19	170.26	368	0	45.99	927	503.88	452.48	325	96.88	1030.23	175	42.77	733.83	702	435.23	1303.35	389	115.27	482.35	671	574.57	1441.49
	ebA6684	EbN1_C38630	sucB	2-oxoglutarate dehydrogenase complex, 2-oxoglutarate dehydrogenase (E2)	2.3.1.61	498	152.92	890.94	443	186.02	790.82	818	272.07	972.22	392	188.33	859.82	1059	976.97	1066.24	337	499.26	953.39	184	49.7	955.76	864	461.43	1021.57	383	245.72	914.81	702	590.54	1083.14
	ebA6683	EbN1_C38620	ldp	2-oxoglutarate dehydrogenase complex, dihydrolipoyl dehydrogenase (E3)	1.8.1.4	261	99.11	1194.69	248	142.39	1015.25	346	321.24	1278.36	259	119.46	1101.53	607	522.32	1439.75	196	340.94	1145.08	107	79.3	1175.47	419	272.97	1592.27	226	251.8	1123.65	355	430.49	1378.78
	ebA4587	EbN1_C26200	korC1	2-oxoglutarate:ferredoxin oxidoreductase, gamma subunit	1.2.7.3	1624	0	871.3	1390	0	578.43	1191	0	124.34	1305	0	494.2	252	0	424.57	475	0	876.96	162	0	482.92	83	0	44.65	140	0	160.69	222	0	350.98
	ebA4588	EbN1_C26210	korA2	2-oxoglutarate:ferredoxin oxidoreductase, alpha subunit	1.2.7.3	753	0	411.38	691	51.08	182.2	604	0	0	670	0	251.46	143	0	200.74	251	0	725.81	68	0	311.94	46	0	77.88	85	0	0	143	0	96.44
	ebA4589	EbN1_C26220	korB2	2-oxoglutarate:ferredoxin oxidoreductase, beta subunit	1.2.7.3	1591	0	572.53	1655	98.55	522.85	1085	0	195.89	1383	0	482.83	372	67.1	317.54	651	84.39	492.98	214	0	364.14	126	0	57.7	223	0	254.91	366	0	184.34
	ebA1271	EbN1_C06920	sucD	succinate-CoA ligase (ADP-forming), alpha subunit	6.2.1.5	1127	0	661.86	1114	0	625.29	646	0	620.54	1147	24.51	721.85	1827	81	776.68	1225	0	639.03	765	87.09	570.16	815	55.3	615.36	668	0	697.03	1204	105.91	642.29
¨	ebA1272	EbN1_C06930	sucC	succinate-CoA ligase (ADP-forming), beta subunit	6.2.1.5	2372	300.15	1237.45	2490	415.14	1218.81	1024	142.9	1053.84	2382	445.2	1224.57	4175	664.3	1334	2248	373.7	1331.11	1730	422.57	1171.38	1780	251.97	1294.61	1507	461.26	1178.96	2863	516.88	1339.68
	ebA6689	EbN1_C38670	sdhB2	succinate dehydrogenase subunit B	1.3.5.1	866	95.4	495.53	875	91.58	413.96	778	276.38	519.45	506	171.13	467.58	1124	160.38	530.99	686	104.57	556.52	419	168.31	408.25	895	236.24	557.29	726	122.27	489.87	906	233.86	535.45
¨	ebA6690	EbN1_C38680	sdhA	succinate dehydrogenase subunit A	1.3.5.1	1194	134.06	1245.35	1080	428.21	1194.65	918	1259.83	999.71	720	311.32	944.26	1599	579.21	1283.88	843	264.34	1437.75	632	401.8	1172.79	1151	1142.92	1316.24	1031	340	1142.35	1148	621.79	1731.3
	ebB235	EbN1_C38690	sdhD2	succinate dehydrogenase subunit D	1.3.5.1	1026	261.99	0	850	227.44	0	611	250.01	0	570	354.88	0	1264	251.81	0	650	183.25	0	534	187.84	0	875	195.44	0	972	189.06	0	890	178.87	0
	ebD20	EbN1_C38700	sdhC2	succinate dehydrogenase subunit C	1.3.5.1	966	337.9	0	726	301.99	0	561	339.29	0	557	326.56	0	1300	328.23	0	674	459.72	0	516	347.4	0	844	375.16	0	923	336.77	0	826	390.11	0
¨	ebA173	EbN1_C00970	fum	fumarate hydratase	4.2.1.2	225	0	815.61	308	0	685.51	64	0	299.71	210	0	613.17	413	0	937.96	245	0	972.96	283	0	711.76	162	0	574.76	264	0	696.32	306	89.88	983.4
¨	ebA6695	EbN1_C38730	mdh	malate dehydrogenase	1.1.1.37	1393	324.57	1237.04	1670	524.5	1202.83	1007	336.56	1216.89	802	302.94	1172.54	2050	413.88	1295	1107	378.77	1180.93	922	534.03	1139.85	1468	432.87	1343.81	1248	398.08	1110.41	1641	446.71	1295.07
ß-oxidation
	c1A208	EbN1_C12980	fadJ	multifunctional enzyme, 3-hydroxyacyl-CoA dehydrogenase and enoyl-CoA hydratase and 3-hydroxybutyryl-CoA epimerase	1.1.1.35 and 4.2.1.17 and 5.1.2.3	7	0	0	13	0	0	15	0	0	21	0	0	6	0	0	14	54.8	0	11	0	0	24	21.94	0	16	0	0	15	21.41	0
	ebA2315	EbN1_C12950	fadB	multifunctional enzyme, 3-hydroxyacyl-CoA dehydrogenase and enoyl-CoA hydratase and 3-hydroxybutyryl-CoA epimerase and Delta3-Delta2-enoyl-CoA isomerase	1.1.1.35 and 4.2.1.17 and 5.1.2.3 and 5.3.3.8	31	0	0	31	0	0	58	0	0	47	0	0	32	0	45.1	39	0	0	40	0	0	67	0	0	74	0	0	27	0	0
	p2A394	EbN1_PII01880	fadA2	acetyl-CoA C-acyltransferase	2.3.1.16	10	0	0	17	0	46.12	16	0	0	11	0	0	11	0	0	11	0	0	7	0	192.15	10	0	0	11	0	0	8	0	0
	ebA2314	EbN1_C12940	fadA1	acetyl-CoA C-acyltransferase	2.3.1.16	16	0	23.92	16	0	0	36	0	0	20	0	0	16	25.68	47.23	20	0	0	20	0	0	33	0	46.43	36	0	106.61	15	0	0
	ebA2993	EbN1_C17000	gcdH	glutaryl-CoA dehydrogenase (ETF)	1.3.8.6	223	200.14	958.55	1971	39.36	863.82	362	23.89	446.96	205	47.74	748.44	44	0	0	186	198.66	473.57	168	0	505.03	68	0	295.2	70	84.78	270.1	80	0	175.4
	ebA1321	EbN1_C07280	EbN1_C07280	putative enoyl-CoA hydratase	4.2.1.17	194	24.9	559.04	287	0	508.86	119	0	536.6	221	0	492.62	413	40.21	584.05	296	0	526.78	262	0	630.95	346	0	640.75	322	48.79	503.09	309	0	587.58
	ebA3543	EbN1_C20150	paaH2	3-hydroxyadipyl-CoA dehydrogenase (NAD+)	1.1.1.-	39	34.84	0	34	0	0	614	755.32	572.81	17	0	0	11	47.74	0	43	25.44	327.25	18	0	62.42	556	864.52	1348.49	24	0	324.13	9	30.07	182.06
	ebA4742	EbN1_C27050	hbdA1	3-hydroxybutyryl-CoA dehydrogenase	1.1.1.157	495	76.39	482.94	656	0	458.68	580	0	458.38	513	26.44	387.67	604	28.62	415.47	796	30.72	466.39	447	0	422.98	705	0	429.66	563	0	447.32	644	53.75	444.28
	c1A212	EbN1_C12990	fadI	acetyl-CoA C-acetyltransferase	2.3.1.9	24	37.18	0	50	0	0	50	0	0	91	0	0	19	0	0	40	0	0	35	0	0	65	0	0	57	0	0	57	0	0
	ebA3639	EbN1_C20760	thlA	acetyl-CoA acetyltransferase	2.3.1.9	49	0	342.16	40	0	404.16	72	0	391.04	19	0	164.5	37	0	497.14	65	0	562.83	28	0	432.07	41	0	454.7	35	0	376.5	44	0	429.55
	ebA5202	EbN1_C29830	EbN1_C29830	acetyl-CoA C-acetyltransferase AND acyl-CoA C-acetyltransferase	2.3.1.9 and 2.3.1.16	1148	582.64	1288.95	1210	496.97	1446.84	718	289.53	1162.38	1140	647.28	1367.67	1419	808.87	1521.74	1528	696.49	1591.52	1449	542.46	1553.22	1028	198.98	1635.95	1300	474.34	1435.49	1489	662.06	1545.44
	c1A18	EbN1_C13000	fadE	medium chain acyl-coenzyme A dehydrogenase	1.3.8.7	11	106.48	0	24	368.65	0	42	351.71	0	67	169.36	0	13	114.55	0	21	222.78	0	17	503.75	0	29	388.37	0	66	373.67	0	23	164.52	0
	p2A380	EbN1_PII01820	EbN1_PII01820	medium-chain acyl-CoA dehydrogenase	1.3.8.7	93	62.08	38.22	520	928.42	442.77	170	207.02	0	89	111.63	0	71	140.62	71.09	77	104.61	33.13	59	605.52	709.73	126	84.28	89.83	71	95.15	33.79	63	89.66	0
	ebA4297	EbN1_C24550	fadD1	long-chain-fatty-acid-CoA ligase	6.2.1.3	107	0	0	107	0	78.11	127	0	0	116	0	0	93	0	0	133	0	123.64	119	0	73.8	113	0	147.3	149	0	84.99	112	0	0
	ebA4749	EbN1_C27110	fadD2	long-chain-fatty-acid-CoA ligase	6.2.1.3	66	0	0	61	0	0	102	0	0	68	0	0	47	0	0	74	0	0	67	0	0	69	69.36	0	82	0	0	60	0	0
a Paralogous gene clusters are not considered, except of icd, kor and β-oxidation genes; otherwise the gene cluster with the most consistent and highest transcript/membran fraction/shotgun (T/Mf/S) score is considered
b Diamond analogous to Fig. 2

## Sheet: Transporters
					Anaerobic															Aerobic
					Bz			4HPP			Phe			3HBz			Ac			Bz			4HPP			Phe			3HBz			Ac
Locus		Name	Function	EC	T	Mf	S	T	Mf		T	Mf	S	T	Mf	S	T	Mf	S	T	Mf	S	T	Mf	S	T	Mf	S	T	Mf	S	T	Mf	S
Catabolic network
Phenylacetat anaerobic
ebA5710	EbN1_C32810	rfnT	Riboflavin transporter, MFS-type		10	0	0	11	0	0	10	0	0	10	0	0	15	0	0	12	0	0	13	0	0	12	0	0	14	0	0	10	0	0
3-Hydroxybenzoate anaerobic
ebA725	EbN1_C03790	EbN1_C03790	putative MFS transporter		13	0	0	7	0	0	28	0	0	32	61.32	0	4	0	0	9	0	0	6	0	0	5	0	0	7	74.94	0	3	0	0
ebA729	EbN1_C03810	tarP	TRAP transporter, periplasmic binding protein, lignin-derived aromatic compunds		71	0	169.22	64	0	112.31	168	0	399.25	2750	360.87	1310.83	119	0	343.84	82	0	0	76	0	320.7	72	0	157.08	76	219.94	178.27	50	0	0
ebA732	EbN1_C03820	tarM	TRAP transporter, permease protein, lignin-derived aromatic compunds		16	0	0	13	0	0	52	0	0	371	266.72	0	23	0	0	19	52.33	0	18	0	0	14	0	0	18	268.52	0	9	0	0
ebA733	EbN1_C03830	tarQ	TRAP transporter, small membrane protein, lignin-derived aromatic compunds		25	0	0	22	0	0	91	0	0	412	262.6	0	30	0	0	27	0	0	23	0	0	17	0	0	21	145.86	0	8	42.44	0
Benzoate anaerobic
ebA5303	EbN1_C30450	EbN1_C30450	ABC transporter, periplasmic solute-binding protein, probably benzoate-specific		707	193.09	990.38	899	51.48	1071.17	1165	489.16	1291.65	516	28.64	964.25	189	0	524.41	771	132.63	662.45	522	0	1084.46	888	365.55	1228.91	750	0	922.46	182	47.72	249.76
ebA5304	EbN1_C30460	EbN1_C30460	ABC transporter, permease, benzoate/3-phenylpropanoate-specific		152	131.48	0	223	82.38	0	129	84.14	0	104	69.66	0	42	0	0	102	156.43	0	99	80.57	0	140	122.59	0	111	63.82	0	49	0	0
ebA5306	EbN1_C30470	EbN1_C30470	ABC transporter, permease, benzoate/3-phenylpropanoate-specific		395	195.55	0	580	199.83	0	366	280.85	0	298	204.92	0	88	113.73	0	240	190.88	0	292	179.16	0	294	223.9	0	201	121.44	0	100	112.66	0
ebA5307	EbN1_C30480	EbN1_C30480	ABC transporter, ATPase, probably benzoate/3-phenylpropanoate-specific	7.6.2.-	401	0	275.86	757	99.84	219.48	454	215.79	345.13	381	126.17	257.74	106	0	63.48	256	47.32	175.26	412	192.98	212.54	331	261.95	312.67	212	0	220.11	97	0	0
ebA5309	EbN1_C30490	EbN1_C30490	ABC transporter, ATPase, probably benzoate/3-phenylpropanoate-specific	7.6.2.-	274	460.91	61.86	517	160.06	115.53	312	540.45	184.46	253	235.64	80.75	75	58.02	0	205	452.31	0	315	492.79	154.62	269	429.66	211.58	159	267.98	121.53	70	50.98	0
ebA5311	EbN1_C30500	benK	Benzoate:H+ symporter		207	365.02	0	434	300.65	0	255	359.35	0	183	313.66	0	42	55.68	0	228	353.33	0	270	369.29	0	208	461.7	0	168	328	0	35	78.02	0
3-(4-Hydroxyphenyl)propanoate anaerobic/aerobic
ebA5304	EbN1_C30460	EbN1_C30460	ABC transporter, permease, benzoate/3-phenylpropanoate-specific		152	131.48	0	223	82.38	0	129	84.14	0	104	69.66	0	42	0	0	102	156.43	0	99	80.57	0	140	122.59	0	111	63.82	0	49	0	0
ebA5306	EbN1_C30470	EbN1_C30470	ABC transporter, permease, benzoate/3-phenylpropanoate-specific		395	195.55	0	580	199.83	0	366	280.85	0	298	204.92	0	88	113.73	0	240	190.88	0	292	179.16	0	294	223.9	0	201	121.44	0	100	112.66	0
ebA5307	EbN1_C30480	EbN1_C30480	ABC transporter, ATPase, probably benzoate/3-phenylpropanoate-specific	7.6.2.-	401	0	275.86	757	99.84	219.48	454	215.79	345.13	381	126.17	257.74	106	0	63.48	256	47.32	175.26	412	192.98	212.54	331	261.95	312.67	212	0	220.11	97	0	0
ebA5309	EbN1_C30490	EbN1_C30490	ABC transporter, ATPase, probably benzoate/3-phenylpropanoate-specific	7.6.2.-	274	460.91	61.86	517	160.06	115.53	312	540.45	184.46	253	235.64	80.75	75	58.02	0	205	452.31	0	315	492.79	154.62	269	429.66	211.58	159	267.98	121.53	70	50.98	0
ebA5316	EbN1_C30520	pprF	ABC transporter, periplasmic solute-binding protein, 3-phenylpropanoate-specific		38	0	125.49	1383	598.73	920.41	91	0	396.91	19	0	25.97	7	0	0	27	0	0	2595	484.95	964.51	56	0	460.3	16	0	0	9	0	0
Phenylacetat aerobic
ebA3556	EbN1_C20250	EbN1_C20250	ABC transporter, periplasmic solute-binding protein (probably branched-chain amino acids)		123	0	490.77	232	67.45	820.94	3759	717.89	1263.68	221	0	710.55	84	0	273.98	569	44.41	430.64	266	46.95	843.53	3757	525.87	1073.3	490	43.54	772.51	85	0	285.74
ebA3558	EbN1_C20260	EbN1_C20260	ABC transporter, permease (probably branched-chain amino acids)		57	0	0	78	86.04	0	610	119.32	0	93	59	0	38	0	0	118	26.84	0	83	86.62	0	655	98.86	0	119	33.64	0	40	0	0
ebA3559	EbN1_C20270	EbN1_C20270	ABC transporter, permease, ATPase domain (probably branched-chain amino acids)	7.-.2.-	38	296.17	0	63	881.45	0	365	2249.23	0	88	362.8	0	34	289.75	0	85	640.44	0	64	694.2	0	425	1557.47	35.66	75	695.75	0	34	288.75	0
ebA3560	EbN1_C20280	EbN1_C20280	ABC transporter, ATPase (probably branched-chain amino acids)	7.-.2.-	74	252.61	50.87	150	449.67	303.32	758	1422.92	674.45	129	367.79	128.4	61	219.24	69.18	143	377.16	160.56	146	527.27	258.26	926	1013.97	748.67	146	420.31	247.36	79	197.81	0
3-Hydroxybenzoate aerobic
ebA1383	EbN1_C07630	EbN1_C07630	putative MFS permease		24	0	0	23	0	0	34	0	0	27	0	0	18	0	0	28	0	0	23	0	0	31	0	0	28	0	0	24	0	0
Benzoate aerobic
ebA2755	EbN1_C15620	EbN1_C15620	ABC transporter, periplasmic solute-binding protein		467	0	416.05	1045	0	521.95	660	28.25	514.35	875	24.6	520.28	265	28.61	501.31	615	26.1	409.38	231	0	508.52	266	0	422.24	299	0	449.5	222	33.04	278.82

## Sheet: Sensory-regulatory systems
					Anaerobic															Aerobic
					Bz			4HPP			Phe			3HBz			Ac			Bz			4HPP			Phe			3HBz			Ac
Locus	Locus	Name	Function	EC	T	Mf	S	T	Mf		T	Mf	S	T	Mf	S	T	Mf	S	T	Mf	S	T	Mf	S	T	Mf	S	T	Mf	S	T	Mf	S
Phenylacetat anaerobic
ebA5384	EbN1_C30860	EbN1_C30860	conserved hypothetical protein, similar to putative regulatory protein involved in in phenol degradation		10	0	0	9	0	0	21	0	0	12	0	0	9	0	0	17	0	0	12	0	0	11	0	0	14	0	0	5	0	0
ebA5386	EbN1_C30870	EbN1_C30870	one-component system, MarR family		442	23.47	156.37	464	109.31	358.54	225	0	142.1	731	114.94	241.25	254	34.22	0	206	0	0	883	62.39	367.45	242	0	231.44	245	139.43	113.58	175	0	0
ebA5390	EbN1_C30890	padR	one-component system, PaaX-like transcriptional regulator		82	0	0	58	0	0	157	0	0	64	0	0	38	0	0	83	0	0	69	0	0	141	0	0	56	0	0	58	0	0
3-Hydroxybenzoate anaerobic
ebA715	EbN1_C03740	EbN1_C03740	one-component system, TetR family		272	0	0	245	0	0	331	0	0	714	44.16	164.36	213	0	0	302	0	0	253	0	0	254	0	0	278	53.02	0	216	0	0
Benzoate aerobic
ebA2762	EbN1_C15660	boxR	transcriptional regulator, bzdR-like, shikimate kinase domain-containing, involved in aerobic and anaerobic degradation of benzoate		10655	0	0	8500	0	26.44	11138	0	0	9686	0	0	547	0	49.89	563	0	79.84	354	0	0	114	0	0	69	0	0	52	0	0
Phenylalanine anaerobic/aerobic
ebA125	EbN1_C00670	EbN1_C00670	two-component system, response regulator		26	0	0	43	0	0	39	0	0	48	0	0	29	0	0	37	0	0	33	0	0	36	0	0	39	0	0	23	0	0
ebA126	EbN1_C00680	EbN1_C00680	two-component system, sensory histidine kinase	2.7.13.3	3	0	0	18	46.17	0	14	35.47	0	13	0	0	6	0	0	5	0	0	4	0	0	7	0	0	6	0	0	2	0	0
ebA5018	EbN1_C28810	EbN1_C28810	LysR family transcriptional regulator		9	0	0	6	0	0	11	0	0	8	0	0	6	0	0	21	0	0	11	0	0	19	0	0	14	0	0	11	0	0
3-(4-Hydroxyphenyl)propanoate anaerobic/aerobic
ebA5314	EbN1_C30510	pprR	TetR family transcriptional regulator, 3-phenylpropanoate-specific		28	0	0	55	0	0	27	0	0	31	0	0	39	0	0	37	0	0	47	0	0	31	0	0	29	0	0	37	0	0
Phenylacetat aerobic
ebA5715	EbN1_C32850	EbN1_C32850	two-component system, sensory histidine kinase	2.7.13.3	63	0	0	77	0	0	148	0	0	79	0	0	43	0	0	111	0	0	81	0	0	96	0	0	89	0	0	67	0	0
ebA5719	EbN1_C32860	EbN1_C32860	two-component system, response regulator		46	0	0	53	0	0	100	0	32.15	52	0	0	31	0	0	68	0	0	63	0	26.53	72	0	35.09	72	0	0	51	0	0
ebA3555	EbN1_C20230	paaR	TetR family transcriptional regulator of paa operon		38	0	0	36	0	0	286	29.6	0	45	0	0	38	0	0	142	0	0	55	0	0	824	0	54.28	79	0	0	58	0	0
3-Hydroxybenzoate aerobic
ebA1369	EbN1_C07550	EbN1_C07550	one-component system, LysR family		48	0	0	31	0	0	41	0	0	47	0	0	40	0	0	89	0	0	79	0	0	59	0	0	70	0	0	83	0	0
ebA1372	EbN1_C07570	mhbR	one-component system, LysR family		14	0	0	8	0	0	14	0	0	6	0	0	6	0	0	14	0	0	7	0	0	6	0	0	10	0	0	10	0	0
Benzoate anaerobic
ebA5278	EbN1_C30290	bzdR	Transcriptional repressor, benzoyl-CoA specific		828	0	460.58	780	28.37	380.79	951	0	102.8	745	0	237.08	137	0	0	352	0	0	268	0	207.78	104	0	0	110	0	0	123	0	0
	Denitrification and respiration
Complex I-III
ebA6693	EbN1_C38710	EbN1_C38710	GntR transcriptional regulator family		265	0	61.37	269	0	41.92	150	0	0	107	0	0	245	0	0	253	0	0	237	0	0	290	0	56.49	253	0	0	171	0	0
Nitrate sensing / regulation
ebA6278	EbN1_C36310	narL2	two-component system, response regulator, nitrate/nitrite specific		77	0	65.97	161	0	106.78	80	0	302.1	117	0	207.29	159	0	0	145	0	79.89	158	0	138.14	182	0	141.68	141	0	177.24	179	0	38.08
ebA6280	EbN1_C36320	narX2	two-component system, sensory histidine kinase, nitrate/nitrite specific	2.7.13.3	64	166.68	0	76	213.06	0	40	341.51	0	77	185.12	0	101	240.35	0	68	227.25	0	85	188.46	0	75	458.93	0	60	262.57	0	91	214.76	0
ebA3507	EbN1_C19940	narX1	two-component system, sensory histidine kinase, nitrate/nitrite specific	2.7.13.3	33	0	0	31	26.17	0	27	31.25	0	30	0	0	39	0	0	35	0	0	35	0	0	29	29.1	0	34	0	0	38	0	0
ebA3508	EbN1_C19950	narL1	two-component system, response regulator, nitrate/nitrite specific		17	0	0	15	0	0	13	0	0	17	0	0	20	0	0	20	0	0	18	0	0	13	0	0	20	0	0	15	0	0
Oxygen Respiration
ebA3662	EbN1_C20860	EbN1_C20860	one-component system, Fis family		32	0	0	21	0	0	33	0	0	14	0	0	26	0	0	238	0	0	30	0	0	149	0	0	29	0	0	174	0	0
ebA2878	EbN1_C16360	EbN1_C16360	one-component system, Rrf2 family		32	0	0	30	0	0	47	0	0	29	0	0	31	0	0	54	0	0	41	0	0	33	0	0	47	0	0	46	0	0
DNR-Superfamily	DNR-Superfamily
ebA189	EbN1_C01090	dnrD	one-component system, Crp family		141	0	0	122	0	0	91	0	0	104	0	0	140	0	0	111	0	0	39	25.29	0	64	0	0	50	0	0	179	0	0
ebD1	EbN1_C06070	EbN1_C06070	one-component system, Crp family		10	0	0	10	0	0	11	0	0	11	0	0	12	0	0	14	0	0	11	0	0	11	0	0	16	0	0	11	0	0
ebA3504	EbN1_C19920	EbN1_C19920	one-component system, Crp family		72	0	0	68	0	0	122	0	0	46	0	0	29	0	0	122	0	0	92	0	0	108	0	0	157	0	0	144	0	0
ebA4580	EbN1_C26160	EbN1_C26160	one-component system, Crp family		30	0	0	37	0	0	27	0	0	38	0	0	44	0	0	22	0	0	29	0	0	29	0	0	31	0	0	23	0	0
ebA5141	EbN1_C29530	EbN1_C29530	one-component system, Crp family		57	0	66.44	63	0	54.23	50	0	92.38	59	0	0	69	0	0	76	0	125.92	74	0	135.51	61	0	210.61	90	0	0	42	0	243
ebA5149	EbN1_C29570	acpR	one-component system, Crp family		232	0	0	264	0	0	390	0	0	291	0	0	211	0	0	144	0	74.91	298	0	97.25	349	0	111.72	220	0	36.78	99	0	112.77
ebA7043	EbN1_C40400	crp	one-component system, Crp family		107	48.3	0	132	23.36	0	75	172.43	0	140	80.62	0	118	77.02	0	160	75.53	0	123	57.43	0	121	159.13	0	102	0	0	97	91.01	0

## Sheet: Respiration network
					Anaerobic															Aerobic
					Bz			4HPP			Phe			3HBz			Ac			Bz			4HPP			Phe			3HBz			Ac
Locus	Locus	Name	Function	EC	T	Mf	S	T	Mf		T	Mf	S	T	Mf	S	T	Mf	S	T	Mf	S	T	Mf	S	T	Mf	S	T	Mf	S	T	Mf	S
Complex I
ebD11	EbN1_C27650	nuoA	NADH:ubiquinone reductase (H+-translocating), subunit A	7.1.1.2	1450	118.04	0	1423	122.4	0	320	91.21	0	1337	118.22	0	1818	145.25	0	508	90.2	0	1327	115.05	0	866	69.5	0	581	115.76	0	1056	102.26	0
ebA4835	EbN1_C27660	nuoB	NADH:ubiquinone reductase (H+-translocating), subunit B	7.1.1.2	1782	49.2	118.42	1816	0	148.25	344	0	64.08	1871	0	106.79	2602	0	80.38	813	0	64.68	2043	37.06	215.28	1148	0	186.4	925	0	0	1311	63.37	62.31
ebA4836	EbN1_C27670	nuoC	NADH:ubiquinone reductase (H+-translocating), subunit C	7.1.1.2	1143	0	302.39	1252	0	368.84	238	181.42	216.35	1264	0	345.09	1487	0	280.05	583	0	257.74	1200	27.65	341.13	667	137.7	284.47	654	27.42	214.19	702	0	279.92
ebA4837	EbN1_C27680	nuoD	NADH:ubiquinone reductase (H+-translocating), subunit D	7.1.1.2	1314	73.87	223.34	1642	188.53	178.8	409	57.63	56.53	1532	77.93	89.21	1820	200.73	176.04	740	42.4	533.45	1628	48.66	479.04	943	109.61	416.5	766	119.34	182.38	767	102.64	459.15
ebA4838	EbN1_C27690	nuoE	NADH:ubiquinone reductase (H+-translocating), subunit E	7.1.1.2	3960	0	345.59	5030	0	301.73	1267	0	239.52	4049	0	301.86	4670	0	370	2079	0	386.83	4964	0	327.61	2950	0	266.33	2837	0	310.56	2697	0	389.44
ebA4840	EbN1_C27700	nuoF	NADH:ubiquinone reductase (H+-translocating), subunit F	7.1.1.2	1503	43.66	649.84	2156	77.75	428.75	632	32.58	147.83	1771	44.16	373.6	2212	104.45	615.11	980	0	726.83	2107	62.61	594.13	1271	194.47	543.67	1199	98.44	645.31	1216	140.43	811.38
ebA4841	EbN1_C27710	nuoG	NADH:ubiquinone reductase (H+-translocating), subunit G	7.1.1.2	631	0	630.61	888	119.59	465.48	337	319.07	172.22	674	0	254.77	882	207.23	555.87	431	0	1342.8	699	189.14	1086.63	521	364.23	1062.19	451	91.13	850.44	562	251.77	1604.48
ebA4842	EbN1_C27720	nuoH	NADH:ubiquinone reductase (H+-translocating), subunit H	7.1.1.2	2176	343.33	0	3093	266.18	0	1157	258.72	0	2415	212.74	0	3014	269.14	0	909	190.66	0	1165	203.56	0	1181	170.1	0	973	166.16	0	1533	240.86	0
ebA4843	EbN1_C27730	nuoI	NADH:ubiquinone reductase (H+-translocating), subunit I	7.1.1.2	2107	133.6	256.69	2706	203.84	219.91	1041	170.71	141.72	2043	103.47	197.86	2906	132.88	272.53	920	209.19	188.16	1288	207.79	171.84	1287	207.99	167.51	964	263.77	208.3	1701	146.16	246.86
ebA4844	EbN1_C27740	nuoJ	NADH:ubiquinone reductase (H+-translocating), subunit J	7.1.1.2	819	292.28	0	1072	239.58	0	391	306.86	0	795	380.57	0	1194	233.41	0	359	259.04	0	483	250.54	0	507	268.96	0	377	253.84	0	739	310.44	0
ebB168	EbN1_C27750	nuoK	NADH:ubiquinone reductase (H+-translocating), subunit K	7.1.1.2	1791	86.48	0	2339	44.47	0	818	30.16	0	1594	109.31	0	2781	80.23	0	890	38.47	0	1174	94.54	0	1099	29.32	0	988	59.67	0	2099	70.53	0
ebA4846	EbN1_C27760	nuoL	NADH:ubiquinone reductase (H+-translocating), subunit L	7.1.1.2	368	467.87	0	450	472.43	0	166	411.16	0	352	384.45	0	596	475.16	0	196	528.2	0	232	463.5	0	216	416.39	0	208	365.55	0	410	423.18	0
ebA4847	EbN1_C27770	nuoM	NADH:ubiquinone reductase (H+-translocating), subunit M	7.1.1.2	586	189.04	0	771	155.22	0	271	136.3	0	592	110.41	0	974	164.29	0	353	162.29	0	448	124.67	0	392	132.55	0	349	151.32	0	659	147.84	0
ebA4848	EbN1_C27780	nuoN	NADH:ubiquinone reductase (H+-translocating), subunit N	7.1.1.2	438	323.72	0	603	348.79	0	271	223.13	0	534	307.23	0	671	270.6	0	271	233.27	0	354	279.2	0	298	192.26	0	255	124.15	0	422	278.52	0
Complex II
ebD20	EbN1_C38700	sdhC2	succinate dehydrogenase subunit C	1.3.5.1	966	337.9	0	726	301.99	0	561	339.29	0	557	326.56	0	1300	328.23	0	674	459.72	0	516	347.4	0	844	375.16	0	923	336.77	0	826	390.11	0
ebB235	EbN1_C38690	sdhD2	succinate dehydrogenase subunit D	1.3.5.1	1026	261.99	0	850	227.44	0	611	250.01	0	570	354.88	0	1264	251.81	0	650	183.25	0	534	187.84	0	875	195.44	0	972	189.06	0	890	178.87	0
ebA6689	EbN1_C38670	sdhB2	succinate dehydrogenase subunit B	1.3.5.1	866	95.4	495.53	875	91.58	413.96	778	276.38	519.45	506	171.13	467.58	1124	160.38	530.99	686	104.57	556.52	419	168.31	408.25	895	236.24	557.29	726	122.27	489.87	906	233.86	535.45
ebA4578	EbN1_C26150	sdhB1	succinate dehydrogenase subunit B	1.3.5.1	94	0	0	84	0	0	80	19.69	0	78	0	0	91	28.11	0	58	0	0	67	0	0	67	0	0	81	0	0	57	0	0
ebA6690	EbN1_C38680	sdhA	succinate dehydrogenase subunit A	1.3.5.1	1194	134.06	1245.35	1080	428.21	1194.65	918	1259.83	999.71	720	311.32	944.26	1599	579.21	1283.88	843	264.34	1437.75	632	401.8	1172.79	1151	1142.92	1316.24	1031	340	1142.35	1148	621.79	1731.3
ebA4576	EbN1_C26140	sdhD1	succinate dehydrogenase subunit D	1.3.5.1	107	0	0	88	0	0	88	29.51	0	88	0	0	104	0	0	61	0	0	74	25.45	0	73	0	0	95	0	0	63	0	0
Complex III
ebA1196	EbN1_C06460	petC	quinol-cytochrome-c reductase (cytochrome bc1 complex), cytochrome C1 subunit	7.1.1.8	1422	741.64	0	1515	690.21	0	701	924.81	0	1587	883.2	0	2188	917.56	0	937	700.65	0	1291	716.2	31.08	1542	715.09	47.41	906	709.89	0	857	755.06	50.56
ebA1197	EbN1_C06470	petB	quinol-cytochrome-c reductase (cytochrome bc1 complex), cytochrome B subunit	7.1.1.8	809	498.25	0	690	520.42	0	227	504.47	0	597	501.57	0	950	508.35	0	427	436.77	0	484	485.16	0	522	461.23	0	434	493.97	0	481	518.5	0
ebA1198	EbN1_C06480	petA	quinol-cytochrome-c reductase (cytochrome bc1 complex), iron-sulfur subunit	7.1.1.8	827	144.43	324.52	873	65.53	390.27	203	430.93	386.8	830	127.2	401.14	1468	396.14	437.61	523	104.46	379	864	89.24	332.58	856	361.53	322.59	805	128.46	364.2	854	307.22	343.06
Denitrification
Nar-Complex
ebA6278	EbN1_C36310	narL2	two-component system, response regulator, nitrate/nitrite specific		77	0	65.97	161	0	106.78	80	0	302.1	117	0	207.29	159	0	0	145	0	79.89	158	0	138.14	182	0	141.68	141	0	177.24	179	0	38.08
ebA6280	EbN1_C36320	narX2	two-component system, sensory histidine kinase, nitrate/nitrite specific	2.7.13.3	64	166.68	0	76	213.06	0	40	341.51	0	77	185.12	0	101	240.35	0	68	227.25	0	85	188.46	0	75	458.93	0	60	262.57	0	91	214.76	0
ebA6282	EbN1_C36330	narI	nitrate reductase, gamma subunit	1.7.5.1	1488	282.84	0	306	260.58	0	724	260.31	0	1125	268.75	0	786	276.1	0	22	293.14	0	26	243.22	0	17	197.25	0	176	272.53	0	12	269.79	0
ebA6283	EbN1_C36340	narJ	nitrate reductase chaperone	1.7.5.1	1118	0	355.68	209	0	181.73	646	0	86.93	865	0	229.94	600	0	241.13	15	0	28.46	15	0	0	10	0	0	133	0	0	8	29.71	0
ebA6285	EbN1_C36350	narH	nitrate reductase, beta subunit	1.7.5.1	2483	933.68	1734.06	482	710.26	1400.06	1461	1167.9	832.04	1736	1074.8	1464.24	1271	1197.87	1765.64	32	1037.59	0	34	846.19	0	27	955.15	0	276	1044.05	0	22	1043.39	0
ebA6286	EbN1_C36360	narG	nitrate reductase, alpha subunit	1.7.5.1	1359	1818.18	3042.19	271	1232.93	1866.77	837	1594.24	887.38	951	1766.39	2412.49	753	2358.29	2576.71	17	1911.29	0	14	1654.3	61.94	12	1511.89	0	111	2153.17	0	11	2143.83	0
ebA6288	EbN1_C36370	narK2	nitrate/nitrite antiporter		302	322.09	0	64	264.96	0	111	128.71	0	128	331.17	0	202	344.61	0	11	300.73	0	7	233.31	0	6	174.14	0	54	235.41	0	10	289.19	0
ebA6289	EbN1_C36380	narK1	nitrate/proton symporter		42	654.78	0	28	511.52	0	24	561.48	0	18	574.4	0	47	569.51	0	9	372.99	0	7	417.04	0	5	422.02	0	54	441.11	0	6	457.49	0
Nir-Complex
ebA877	EbN1_C04790	nirJ	heme d1 biosynthesis and insertion		69	0	41.3	49	0	0	41	0	0	48	0	0	72	0	0	207	26.44	0	39	27.32	0	216	0	0	62	0	0	359	0	0
ebA883	EbN1_C04830	nirF	heme d1 biosynthesis and insertion		155	1215.8	0	101	1144.11	0	177	1098.95	0	95	1234.67	0	163	1109.55	0	518	1247.39	0	116	965.38	0	685	954.75	0	237	870.8	0	935	974.07	0
ebA888	EbN1_C04870	nirS	nitrite reductase (NO-forming)	1.7.2.1	5981	612.36	2143.14	3563	593.59	2260.69	2666	879.12	2319.08	3834	332.38	2325.69	10690	1333.12	2584.04	4458	984.05	895.14	615	735.14	1428.09	2450	564.03	1678.03	1766	651.8	1731.16	7488	1252.38	1022.51
Nor-Complex
ebB6	EbN1_C01010	norC	nitric oxide reductase (cytochrome c), subunit C	1.7.2.5	7159	370.53	183.49	5011	217.19	161.83	3772	295.76	102.77	2570	294.33	210.17	7229	272.37	187.58	4181	479.83	176.56	1193	403.02	113.63	4922	298.34	0	1922	363.05	130.36	7950	465.32	148.28
ebA179	EbN1_C01020	norB	nitric oxide reductase (cytochrome c), subunit B	1.7.2.5	5135	123.61	0	3722	132.55	0	2987	136.12	0	2176	124.57	0	4704	120.74	0	2833	154.23	0	671	152.2	0	2023	160.53	0	1133	118.95	0	3929	131.11	0
ebA182	EbN1_C01030	norE	nitric oxide reductase related cytochrome-c oxidase		219	415.04	0	155	272.84	0	136	226.09	0	60	346.01	0	231	237.11	0	595	433.1	0	63	324.14	0	828	270.65	0	78	329.76	0	1174	397.57	0
ebA183	EbN1_C01050	norQ	nitric oxide reductase, accessory protein		239	454.77	380.09	152	313.77	333.22	137	120.98	103.57	76	275.81	244.67	216	465.11	366.91	502	346.54	100.86	74	343.64	72.27	554	94.06	83	80	232.39	57.81	781	401.73	128.94
ebA188	EbN1_C01080	norD	nitric oxide reductase activation protein		190	394.96	0	146	467.93	0	117	222.42	0	91	407.14	0	174	426.64	0	172	566.74	0	26	620.63	0	77	203.86	0	37	580.72	0	339	589.7	0
ebA539	EbN1_C02830	norVW	Fused NO reductase (Nor): N-terminal rubredoxin-type NOR (NorV), C-terminal rubredoxin-NAD+ reductase (NorW)	1.7.7.- and 1.18.1.1	165	0	91.77	95	0	58.43	47	0	0	31	0	0	356	614.21	272.26	38	0	0	22	106.24	0	23	0	0	31	0	0	26	864.95	0
Nos-Complex
ebA6265	EbN1_C36230	nosL	Cu(I)-binding protein, assembly of CuZ center in NosZ		277	519.76	0	220	332.27	0	153	387.21	0	175	386.61	0	321	281.77	0	164	416.2	0	85	424.54	0	129	350.16	0	117	421.01	0	377	495.67	0
ebA6266	EbN1_C36240	nosY	ABC transporter, permease, denitrification		142	289.46	0	87	195.39	0	68	260.16	0	86	245.36	0	156	194.3	0	90	259.5	0	38	242.89	0	68	234.86	0	59	220.84	0	192	245.85	0
ebA6267	EbN1_C36250	nosF	ABC transporter, ATPase, denitrification	7.-.2.-	127	550.03	0	114	432.12	0	67	375.81	0	89	408.14	0	160	461.03	0	131	370.16	0	77	493.6	0	118	251.85	0	77	266.57	0	267	417.01	0
ebA6268	EbN1_C36260	nosD	ABC transporter, periplasmic solute-binding protein (sulfur species), denitrification		322	0	0	299	0	82.89	114	0	0	209	0	68.21	459	0	73.09	278	0	0	164	0	0	250	0	0	135	0	0	762	29.94	0
ebA6270	EbN1_C36280	nosR	electron donor of NosZ, FNM and FeS containing		385	1359.41	0	257	1428.2	0	168	1274.32	0	175	1058.92	0	469	1261.73	0	356	1343.8	0	151	1352.97	0	415	1061.64	0	205	1198.93	0	801	1393.39	0
ebA6272	EbN1_C36290	nosZ	nitrous-oxide reductase	1.7.2.4	2487	2549.1	370.47	2015	2692.23	186.74	1203	2687.43	0	1421	2390.86	195.7	3906	2712.68	317.54	1255	1910.57	628.9	851	2219.81	256.4	1199	2170.33	287.7	1562	2143.28	309.71	1703	2247	479.14
O2 Respiration
Cox-Complex
ebA4227	EbN1_C24100	coxB3	aa3-type cytochrome-c oxidase	7.1.1.9	20	0	0	34	0	0	200	165.67	0	45	0	0	14	0	0	19	0	0	40	0	0	78	87.48	0	43	0	0	5	0	0
ebA4228	EbN1_C24110	coxA2	aa3-type cytochrome-c oxidase	7.1.1.9	4	0	0	6	0	0	59	47.5	0	11	0	0	4	0	0	8	0	0	12	0	0	37	41.15	0	14	0	0	1	0	0
ebA4639	EbN1_C26500	cydA	cytochrome bd ubiquinol oxidase	7.1.1.7	3	0	0	2	0	0	7	0	0	3	0	0	3	0	0	5	0	0	4	0	0	3	0	0	5	0	0	1	0	0
Cco-Complex
ebA5128	EbN1_C29410	EbN1_C29410	CopA/FixI homolog, possibly involved in maturation of Cbb3-type cytochrome c oxidase	7.2.2.8	14	138.61	0	17	64.03	0	13	76.01	0	12	89.29	0	22	92.25	0	17	165.43	0	17	132.93	0	10	122.12	0	12	125.3	0	16	162.83	0
ebA5131	EbN1_C29430	ccoN1	Cbb3-type cytochrome c oxidase	7.1.1.9	518	222.62	0	597	289.72	0	430	257.75	0	601	244.92	0	692	266.67	0	482	279.24	0	707	238.76	0	341	255.58	0	1293	247.9	0	350	217.87	0
ebA5132	EbN1_C29440	ccoO1	Cbb3-type cytochrome c oxidase	7.1.1.9	173	202.86	0	216	239.56	0	146	238.17	0	218	220.99	0	233	278.04	0	197	222.77	0	318	209.43	0	172	211.66	0	426	175.61	0	159	197.09	78.66
ebC11	EbN1_C29450	ccoQ1	Cbb3-type cytochrome c oxidase	7.1.1.9	407	0	0	541	0	0	307	0	0	466	37	0	549	0	0	417	0	0	747	48.77	0	384	0	0	1104	51.03	0	440	38.54	0
ebA5134	EbN1_C29460	ccoP1	Cbb3-type cytochrome c oxidase	7.1.1.9	686	552.02	0	947	600.57	0	561	608.1	0	912	488.08	0	984	673.37	0	695	306.25	0	1295	447.53	0	718	419.43	0	1671	414.57	0	732	432.86	0
ebA5135	EbN1_C29470	ccoG1	Cbb3-type cytochrome c oxidase assembly factor, cupric reductase	1.16.-.-	240	110.35	0	403	353.57	0	168	122.08	0	298	185.88	0	293	183.81	0	297	349.24	0	575	226.06	0	261	216.46	0	501	272.93	0	275	160.24	0
ebA5136	EbN1_C29480	ccoH1	Cbb3-type cytochrome c oxidase assembly factor, cupric reductase		116	242.55	0	205	222.44	0	92	201.09	0	141	181.33	0	131	93.71	0	164	174.05	0	340	267.97	0	159	222.78	0	257	247.5	0	185	209.27	0
Complex V
ebA2999	EbN1_C17050	atpB	F0-ATP synthase, subunit a	7.1.2.2	1728	254.57	0	1434	289	0	308	269.55	0	849	267.29	0	1912	375.79	0	526	274.11	0	870	172.21	0	893	211.89	0	829	212.54	0	917	247.8	0
ebA3000	EbN1_C17060	atpE	F0-ATP synthase, subunit c	7.1.2.2	5487	80.61	0	7216	132.68	0	1548	66.72	0	3592	84.09	0	10600	97.35	0	2800	30.05	0	4388	78.01	0	4599	0	0	3624	0	0	3935	63.38	0
ebA3002	EbN1_C17070	atpF	F0-ATP synthase, subunit b	7.1.2.2	1471	792.65	0	1785	744.98	0	507	714.05	0	1084	708.96	0	2613	828.82	0	893	623.83	96.12	1079	724.27	0	1364	372.93	0	973	632.73	55.09	1009	727.89	148.44
ebA3003	EbN1_C17080	atpH	F1-ATP synthase, delta subunit	7.1.2.2	1092	181.42	650.3	1402	36.58	649.48	443	243.21	692	930	107.36	682.38	2194	158.58	752.56	857	146.17	681.59	958	117.68	627.5	1300	240.84	632.51	864	142.37	598.6	867	159.34	655.14
ebA3004	EbN1_C17090	atpA	F1-ATP synthase, alpha subunit	7.1.2.2	2026	705.34	1619.43	2642	998.09	1507.2	1481	1329.24	1444.48	1874	681.87	1547.85	3759	957.7	1649.16	1614	909.11	1778.45	1545	846.18	1539.02	2313	1266.02	1583.65	1378	676.75	1523.48	1425	936.63	1721.73
ebA3006	EbN1_C17100	atpG	F1-ATP synthase, gamma subunit	7.1.2.2	2074	383.44	791.15	2777	369.56	614.1	1744	412.19	367.81	1874	294.82	458.26	3577	474.24	701.32	1550	331.08	888.25	1510	488.58	720.09	2437	463.55	869.79	1297	386.15	672.96	1524	463.01	981.05
ebA3007	EbN1_C17110	atpD	F1-ATP synthase, beta subunit	7.1.2.2	1860	847.08	1402.08	2473	942.98	1368.45	1896	1070.68	1299.35	1611	764.42	1224.22	2972	1235.66	1400.56	1559	943.16	1646.53	1324	737.72	1281.98	2293	998.75	1394.48	1351	905.45	1238.4	1822	853.49	1565.71
ebA3008	EbN1_C17120	atpC	F1-ATP synthase, epsilon subunit	7.1.2.2	4749	0	138.12	5872	0	141.63	5430	0	154.71	4359	0	142.15	6945	0	186.04	3549	0	126.76	3827	0	143.11	6493	0	139.08	3310	0	162.63	5280	0	155.47
1 Paralogous gene clusters are not considered, except of sdh genes; otherwise the gene cluster with the most consistent and highest transcript/membran fraction/shotgun (T/Mf/S) score is considered

## Sheet: Metabolic model
Reaction ID	Locus	Locus	Function	Ta	Pa
CATABOLISM: Aromatics
769	c1A100	EbN1_C13360	ethylbenzene/acetophenone degradation (anaerobic), acetophenone carboxylase, delta subunit	21	0
769	c1A102	EbN1_C13370	ethylbenzene/acetophenone degradation (anaerobic), acetophenone carboxylase, gamma subunit	15	0
769	c1A105	EbN1_C13390	ethylbenzene/acetophenone degradation (anaerobic), acetophenone carboxylase, alpha subunit	13	0
715	c1A18	EbN1_C13000	fatty acid degradation, medium chain acyl-coenzyme A dehydrogenase	67	503.75
769	c1A200	EbN1_C13380	ethylbenzene/acetophenone degradation (anaerobic), acetophenone carboxylase, beta subunit	44	0
753	c1A208	EbN1_C12980	fatty acid degradation (anaerobic), multifunctional enzyme, 3-hydroxyacyl-CoA dehydrogenase and enoyl-CoA hydratase and 3-hydroxybutyryl-CoA epimerase	24	54.8
788	c1A212	EbN1_C12990	fatty acid degradation (anaerobic), acetyl-CoA C-acetyltransferase	91	37.18
768	c1A58	EbN1_C13170	ethylbenzene degradation (anaerobic), (S)-1-Phenylethanol dehydrogenase	0	83.63
767	c1A62	EbN1_C13190	ethylbenzene degradation (anaerobic), ethylbenzene dehydrogenase, gamma subunit	0	55.63
767	c1A63	EbN1_C13200	ethylbenzene degradation (anaerobic), ethylbenzene dehydrogenase, beta subunit	158	0
767	c1A65	EbN1_C13210	ethylbenzene degradation (anaerobic), ethylbenzene dehydrogenase, alpha subunit	0	0
695	c1A95	EbN1_C13340	ethylbenzene/acetophenone degradation (anaerobic), benzoylacetate-CoA ligase	13	0
769	c1A97	EbN1_C13350	ethylbenzene/acetophenone degradation (anaerobic), acetophenone carboxylase, epsilon subunit	12	67.32
749	c2A303	EbN1_C10500	Toluene degradation (anaerobic), benzylsuccinate synthase, gamma subunit	1641	43.95
749	c2A304	EbN1_C10510	Toluene degradation (anaerobic), benzylsuccinate synthase, alpha subunit	276	174.38
749	c2A305	EbN1_C10520	Toluene degradation (anaerobic), benzylsuccinate synthase, beta subunit	217	57.25
751	c2A310	EbN1_C10630	Toluene degradation (anaerobic), (R)-benzylsuccinyl-CoA dehydrogenase	64	0
750	c2A311	EbN1_C10650	Toluene degradation (anaerobic), succinyl-CoA:(R)-benzylsuccinate CoA-transferase, subunit	28	0
750	c2A312	EbN1_C10660	Toluene degradation (anaerobic), succinyl-CoA:(R)-benzylsuccinate CoA-transferase, subunit	42	0
753	c2A313	EbN1_C10670	Toluene degradation (anaerobic), 3-hydroxyacyl-CoA dehydrogenase, subunit (related to anaerobic toluene degradation)	51	197.05
753	c2A314	EbN1_C10680	Toluene degradation (anaerobic), 3-hydroxyacyl-CoA dehydrogenase, subunit (related to anaerobic toluene degradation)	46	141.24
716	ebA1321	EbN1_C07280	putative enoyl-CoA hydratase	413	640.75
788	ebA2049	EbN1_C11490	indoleacetate degradation (anaerobic), 3-oxo-3-(2-aminophenyl)-propionyl-CoA C-acetyltransferase	65	99.3
781	ebA2053	EbN1_C11530	indoleacetate degradation (anaerobic), 2-oxo-indolacetyl-CoA hydolase (hydantoinase-like)	78	0
784	ebA2060	EbN1_C11560	indoleacetate degradation (anaerobic), 2-aminobenzyl-malonyl-CoA mutase	48	41.85
780	ebA2062	EbN1_C11570	indoleacetate degradation (anaerobic), indoleacetyl-CoA dehydrogenase, FAD-binding subunit	31	170.9
780	ebA2063	EbN1_C11580	indoleacetate degradation (anaerobic), indoleacetyl-CoA dehydrogenase, Fe/S-containing subunit	36	130.62
759	ebA2230	EbN1_C12420	benzylamine degradation (anaerobic), benzylamine dehydrogenase, beta subunit	13	0
759	ebA2235	EbN1_C12450	benzylamine degradation (anaerobic), benzylamine dehydrogenase, alpha subunit	22	0
716	ebA2315	EbN1_C12950	fatty acid degradation (aerobic), multifunctional enzyme, 3-hydroxyacyl-CoA dehydrogenase and enoyl-CoA hydratase and 3-hydroxybutyryl-CoA epimerase and Delta3-Delta2-enoyl-CoA isomerase	74	45.1
747	ebA310	EbN1_C01630	4-methylphenol dehydrogenase [hydroxylating] flavoprotein subunit	56	0
755	ebA3133	EbN1_C17710	Ubiquinone synthesis, common, flavin prenyltransferase, acting with UbiD	30	0
739	ebA3142	EbN1_C17770	phenol degradation (anaerobic), phenylphosphate synthase, subunit C	0	0
739	ebA3143	EbN1_C17780	phenol degradation (anaerobic), phenylphosphate synthase, subunit B	28	0
739	ebA3144	EbN1_C17790	phenol degradation (anaerobic), phenylphosphate synthase, subunit A	17	31.34
748	ebA3161	EbN1_C17910	4-hydroxybenzaldehyde dehydrogenase (NADP+)	354	313.09
747	ebA3165	EbN1_C17940	4-cresol methylhydroxylase (4-methylphenol dehydrogenase (hydroxylating), FAD)	415	167.58
695	ebA3545	EbN1_C20170	phenylacetate degradation (aerobic), phenylacetate-CoA ligase	2170	852.88
742	ebA3602	EbN1_C20550	4-hydroxybenzoate degradation (anaerobic), 4-hydroxybenzoyl-CoA reductase, beta subunit	49	128
742	ebA3603	EbN1_C20560	4-hydroxybenzoate degradation (anaerobic), 4-hydroxybenzoyl-CoA reductase, alpha subunit, contributing to anaerobic phenol and 4-cresol degradation	70	161.83
742	ebA3604	EbN1_C20570	4-hydroxybenzoate degradation (anaerobic), 4-hydroxybenzoyl-CoA reductase, gamma subunit, contributing to anaerobic phenol and 4-cresol degradation	148	77.92
788	ebA3639	EbN1_C20760	acetyl-CoA acetyltransferase	72	562.83
716	ebA3691	EbN1_C21010	enoyl-CoA hydratase, possibly crotonyl-CoA hydratase	44	97.73
740	ebA4701	EbN1_C26800	acetone and butanone degradation (aerobic and anaerobic), short chain oxoalkane carboxylase, alpha subunit	26	51.43
740	ebA4702	EbN1_C26810	acetone and butanone degradation (aerobic and anaerobic), short chain oxoalkane carboxylase, gamma subunit	31	0
753	ebA5126	EbN1_C29400	short-chain dehydrogenase/reductase (NAD(P))	25	324.06
771	ebA5202	EbN1_C29830	acetyl-CoA C-acetyltransferase AND acyl-CoA C-acetyltransferase	1528	1635.95
726	ebA5282	EbN1_C30310	benzoate degradation (anaerobic), benzoyl-CoA reductase, subunit C	14062	1708.08
726	ebA5284	EbN1_C30320	benzoate degradation (anaerobic), benzoyl-CoA reductase, subunit B	13809	1398.04
726	ebA5286	EbN1_C30330	benzoate degradation (anaerobic), benzoyl-CoA reductase, subunit D	5890	0
726	ebA5287	EbN1_C30340	benzoate degradation (anaerobic), benzoyl-CoA reductase, subunit A	6546	0
727	ebA5296	EbN1_C30400	benzoate degradation (anaerobic), cyclohexa-1,5-dienecarbonyl-CoA hydratase	1611	645.15
728	ebA5297	EbN1_C30410	benzoate degradation (anaerobic), 6-hydroxycyclohex-1-ene-1-carbonyl-CoA dehydrogenase	4733	822.34
729	ebA5298	EbN1_C30420	benzoate degradation (anaerobic), 6-oxocyclohex-1-ene-1-carbonyl-CoA hydratase	5569	1045.37
719	ebA5300	EbN1_C30430	3-oxoacyl-CoA reductase	3498	446.53
725	ebA5301	EbN1_C30440	benzoate degradation (anaerobic), benzoate CoA-ligase	682	1224.16
741	ebA5368	EbN1_C30790	4-hydroxybenzoate degradation (anaerobic), 4-hydroxybenzoate--CoA ligase (contributing to 4-cresol degradation)	56	159.63
747	ebA5380	EbN1_C30840	4-cresol degradation (anaerobic), 4-cresol methylhydroxylase (4-methylphenol dehydrogenase (hydroxylating)) (FAD)	29	45.1
693	ebA5381	EbN1_C30850	4-cresol degradation (anaerobic), 4-hydroxybenzaldehyde dehydrogenase (NADP+)	12	0
748	ebA5381	EbN1_C30850	4-cresol degradation (anaerobic), 4-hydroxybenzaldehyde dehydrogenase (NADP+)	12	0
696	ebA5393	EbN1_C30920	phenylacetate degradation (anaerobic), phenylacetyl-CoA dehydrogenase, subunit B (Phenylacetyl-CoA:acceptor oxidoreductase, quinone dependent)	2047	351.57
696	ebA5395	EbN1_C30930	phenylacetate degradation (anaerobic), phenylacetyl-CoA dehydrogenase, subunit C (Phenylacetyl-CoA:acceptor oxidoreductase, quinone dependent)	921	544.6
696	ebA5396	EbN1_C30940	phenylacetate degradation (anaerobic), phenylacetyl-CoA dehydrogenase, subunit D (Phenylacetyl-CoA:acceptor oxidoreductase, quinone dependent)	668	280.32
698	ebA5397	EbN1_C30950	phenylacetate degradation (anaerobic), NADH-dependent phenylglyoxylate dehydrogenase, gamma subunit	1025	635.13
698	ebA5399	EbN1_C30970	phenylacetate degradation (anaerobic), NADH-dependent phenylglyoxylate dehydrogenase, alpha subunit	682	329.42
698	ebA5400	EbN1_C30980	phenylacetate degradation (anaerobic), NADH-dependent phenylglyoxylate dehydrogenase, epsilon subunit	842	750.69
698	ebA5401	EbN1_C30990	phenylacetate degradation (anaerobic), NADH-dependent phenylglyoxylate dehydrogenase, beta subunit	900	373.06
719	ebA5457	EbN1_C31380	fatty acid synthesis / elongation, 3-oxoacyl-[acyl-carrier-protein] reductase (contributing to biotin synthesis)	787	590.01
753	ebA5620	EbN1_C32380	3-hydroxyacyl-CoA dehydrogenase	10	29.15
758	ebA5642	EbN1_C32470	benzaldehyde degradation (anaerobic), benzaldehyde dehydrogenase (NAD+) (XylC-like)	32	53.31
755	ebA5680	EbN1_C32670	Ubiquinone synthesis, common, flavin prenyltransferase, acting with UbiD	75	26.79
716	ebA5732	EbN1_C32950	phenylacetate degradation (aerobic), enoyl-CoA hydratase	20	34.07
768	ebA5789	EbN1_C33260	ethylbenzene degradation (anaerobic), (S)-1-Phenylethanol dehydrogenase	69	0
767	ebA5790	EbN1_C33270	ethylbenzene degradation (anaerobic), ethylbenzene dehydrogenase, alpha subunit	74	43.84
767	ebA5791	EbN1_C33280	ethylbenzene degradation (anaerobic), ethylbenzene dehydrogenase, beta subunit	150	0
767	ebA5793	EbN1_C33290	ethylbenzene degradation (anaerobic), ethylbenzene dehydrogenase, gamma subunit	182	56.34
716	ebA6516	EbN1_C37660	enoyl-CoA hydratase/isomerase	159	418.82
743	ebA6814	EbN1_C39380	broad substrate spectrum esterase/lipase/peptidase	30	90.44
719	ebA7075	EbN1_C40580	fatty acid synthesis / elongation, 3-oxoacyl-[acyl-carrier-protein] reductase (contributing to biotin synthesis)	26	0
718	ebA720	EbN1_C03750	3-hydroxybenzoate degradation (anaerobic), enoyl-CoA hydratase/isomerase	242	584.75
718	ebA722	EbN1_C03770	3-hydroxybenzoate degradation (anaerobic), enoyl-CoA hydratase/isomerase	3204	1149.87
719	ebA723	EbN1_C03780	3-hydroxybenzoate degradation (anaerobic), 3-oxoacyl-CoA reductase	1181	1337.5
713	ebA727	EbN1_C03800	3-hydroxybenzoate degradation (anaerobic), 3-hydroxybenzoate-CoA ligase	753	516.03
715	ebA736	EbN1_C03840	3-hydroxybenzoate degradation (anaerobic), medium-chain acyl-CoA dehydrogenase	277	2058.43
714	ebA742	EbN1_C03880	3-hydroxybenzoate degradation (anaerobic), benzoyl-CoA reductase, subunit A	6374	2734.53
714	ebA744	EbN1_C03890	3-hydroxybenzoate degradation (anaerobic), benzoyl-CoA reductase, subunit D	4574	1768.89
714	ebA746	EbN1_C03900	3-hydroxybenzoate degradation (anaerobic), benzoyl-CoA reductase, subunit B	3743	1208.11
714	ebA748	EbN1_C03910	3-hydroxybenzoate degradation (anaerobic), benzoyl-CoA reductase, subunit C	1437	1799.3
698	ebB191	EbN1_C30960	phenylacetate degradation (anaerobic), NADH-dependent phenylglyoxylate dehydrogenase, delta subunit	1587	94.82
759	ebC14	EbN1_C12430	benzylamine degradation (anaerobic), benzylamine dehydrogenase, gamma subunit	74	0
740	ebC13	EbN1_C17730	phenol degradation (anaerobic), phenylphosphate carboxylase, subunit C	0	0
756	p2A102	EbN1_PII00590	Aromatic compound degradation, anaerobic, o-phthalate, succinyl-CoA:phthalate CoA transferase, sububit A (class III CoA-transferase)	18	0
755	p2A113	EbN1_PII00620	Aromatic compound degradation, anaerobic, o-phthalate, FMN prenyltransferase for Pcd (UbiX-like protein)	44	0
757	p2A133	EbN1_PII00690	Aromatic compound degradation, anaerobic, o-phthalate, phthaloyl-CoA decarboxylase (UbiD-like protein)	24	136.76
755	p2A138	EbN1_PII00700	Aromatic compound degradation, anaerobic, o-phthalate, FMN prenyltransferase for Pcd (UbiX-like protein)	41	0
719	p2A332	EbN1_PII01600	fatty acid synthesis / elongation, 3-oxoacyl-[acyl-carrier-protein] reductase (contributing to biotin synthesis)	354	503.25
CATABOLISM: Aromatics
712	c1A212	EbN1_C12990	fatty acid degradation (anaerobic), acetyl-CoA C-acetyltransferase	91	37.18
694	ebA121	EbN1_C00650	indolepyruvate ferredoxin oxidoreductase, beta subunit (involved in anaerobic phenylalanine degradation)	104	404.06
694	ebA122	EbN1_C00660	indolepyruvate ferredoxin oxidoreductase, alpha subunit (involved in anaerobic phenylalanine degradation)	374	327.33
710	ebA1321	EbN1_C07280	putative enoyl-CoA hydratase	413	640.75
711	ebA2315	EbN1_C12950	fatty acid degradation (aerobic), multifunctional enzyme, 3-hydroxyacyl-CoA dehydrogenase and enoyl-CoA hydratase and 3-hydroxybutyryl-CoA epimerase and Delta3-Delta2-enoyl-CoA isomerase	74	45.1
692	ebA3545	EbN1_C20170	phenylacetate degradation (aerobic), phenylacetate-CoA ligase	2170	852.88
712	ebA3639	EbN1_C20760	acetyl-CoA acetyltransferase	72	562.83
710	ebA3691	EbN1_C21010	enoyl-CoA hydratase, possibly crotonyl-CoA hydratase	44	97.73
711	ebA5126	EbN1_C29400	short-chain dehydrogenase/reductase (NAD(P))	25	324.06
712	ebA5202	EbN1_C29830	acetyl-CoA C-acetyltransferase AND acyl-CoA C-acetyltransferase	1528	1635.95
708	ebA5317	EbN1_C30530	phenylpropanoid degradation (anaerobic), 3-phenylpropanoate CoA-ligase (trans-feruloyl-CoA synthase)	1050	1217.01
710	ebA5318	EbN1_C30540	phenylpropanoid degradation (anaerobic), 3-phenylpropenoyl-CoA 2,3-hydratase (enoyl-CoA hydratase/isomerase)	1492	716.82
712	ebA5319	EbN1_C30550	phenylpropanoid degradation (anaerobic), 4-hydroxy-benzoylacetyl-CoA thiolase (acetyl-CoA C-acetyltransferase)	1017	1377.37
711	ebA5320	EbN1_C30560	phenylpropanoid degradation (anaerobic), 3-aryl-3-hydroxypropanoyl-CoA dehydrogenase (3-hydroxyacyl-CoA dehydrogenase)	561	1247.82
709	ebA5321	EbN1_C30570	phenylpropanoid degradation (anaerobic), 3-phenylpropanoyl-CoA dehydrogenase (acyl-CoA dehydrogenase)	735	800.16
691	ebA5355	EbN1_C30730	aldehyde ferredoxin oxidoreductase	4334	1823.13
692	ebA5402	EbN1_C31000	phenylacetate degradation (anaerobic), phenylacetate-CoA ligase	1218	903.03
711	ebA5620	EbN1_C32380	3-hydroxyacyl-CoA dehydrogenase	10	29.15
692	ebA5727	EbN1_C32930	phenylacetate degradation (aerobic), phenylacetate-CoA ligase	99	480.74
710	ebA5732	EbN1_C32950	phenylacetate degradation (aerobic), enoyl-CoA hydratase	20	34.07
689	ebA596	EbN1_C03170	aromatic-amino-acid transaminase, broad substrate spectrum (e.g. Tyr, Asp, Leu, Phe) (invoved in amino-acid synthesis and degradation)	168	614.35
709	ebA6506	EbN1_C37600	short-chain acyl-CoA dehydrogenase	216	1397.39
710	ebA6516	EbN1_C37660	enoyl-CoA hydratase/isomerase	159	418.82
690	ebA6545	EbN1_C37840	indolepyruvate decarboxylase (broad substrate specificity) (involved in aerobic and anaerobic phenylalanine degradation)	1113	1349.61
CATABOLISM: Aromatics
706	c1A208	EbN1_C12980	fatty acid degradation (anaerobic), multifunctional enzyme, 3-hydroxyacyl-CoA dehydrogenase and enoyl-CoA hydratase and 3-hydroxybutyryl-CoA epimerase	24	54.8
704	c2A172	EbN1_C10410	phenylacetate degradation (aerobic), 3-oxoadipyl-CoA thiolase AND 3-oxo-5,6-didehydrosuberyl-CoA thiolase	163	1163.8
705	c2A174	EbN1_C10430	phenylacetate degradation (aerobic), 2,3-dehydroadipyl-CoA hydratase	314	420.65
705	ebA1321	EbN1_C07280	putative enoyl-CoA hydratase	413	640.75
722	ebA1373	EbN1_C07580	gentisate 1,2-dioxygenase (involved in aerobic degradation of m-hydroxy benzoate)	2616	787.23
724	ebA1377	EbN1_C07590	3-fumarylpyruvate hydrolase (involved in aerobic degradation of m-hydroxy benzoate)	4498	810.73
721	ebA1378	EbN1_C07600	3-hydroxybenzoate 6-monooxygenase (involved in aerobic degradation of m-hydroxy benzoate)	1360	1230.76
723	ebA1379	EbN1_C07610	maleylpyruvate isomerase (involved in aerobic degradation of m-hydroxy benzoate)	1645	907.47
705	ebA2315	EbN1_C12950	fatty acid degradation (aerobic), multifunctional enzyme, 3-hydroxyacyl-CoA dehydrogenase and enoyl-CoA hydratase and 3-hydroxybutyryl-CoA epimerase and Delta3-Delta2-enoyl-CoA isomerase	74	45.1
730	ebA2757	EbN1_C15630	benzoate degradation (aerobic), benzoate---CoA ligase	724	1543.05
733	ebA2759	EbN1_C15650	benzoate degradation (aerobic), 3,4-dehydroadipyl-CoA semialdehyde dehydrogenase (NADP+)	1974	1294.85
732	ebA2763	EbN1_C15670	benzoate degradation (aerobic), 2,3-epoxybenzoyl-CoA dihydrolase	14203	1854.46
731	ebA2765	EbN1_C15680	benzoate degradation (aerobic), benzoyl-CoA 2,3-epoxidase, beta subunit	15719	1870
731	ebA2766	EbN1_C15690	benzoate degradation (aerobic), benzoyl-CoA 2,3-epoxidase, alpha subunit	1288	689.45
707	ebA2768	EbN1_C15700	benzoate degradation (aerobic), 3-oxoadipyl-CoA thiolase	871	1264.71
703	ebA3541	EbN1_C20130	phenylacetate degradation (aerobic), bifunctional fusion protein oxepin-CoA hydrolase (PaaZ-ECH)/3-oxo-5,6-dehydrosuberyl-CoA semialdehyde dehydrogenase (PaaZ-ALDH)	737	1707.11
701	ebA3542	EbN1_C20140	phenylacetate degradation (aerobic), ring 1,2-epoxyphenylacetyl-CoA isomerase (oxepin-CoA forming) AND 2,3-dehydroadipyl isomerase	2012	1097.86
699	ebA3545	EbN1_C20170	phenylacetate degradation (aerobic), phenylacetate-CoA ligase	2170	852.88
700	ebA3547	EbN1_C20180	phenylacetate degradation (aerobic), phenylacetyl-CoA 1,2-epoxidase, subunit A, catalytic epoxidase	2962	792.85
700	ebA3548	EbN1_C20190	phenylacetate degradation (aerobic), phenylacetyl-CoA 1,2-epoxidase, subunit B	5512	233.06
700	ebA3550	EbN1_C20200	phenylacetate degradation (aerobic), phenylacetyl-CoA 1,2-epoxidase, subunit C	905	616.37
700	ebA3551	EbN1_C20210	phenylacetate degradation (aerobic), phenylacetyl-CoA 1,2-epoxidase, subunit D, maturation factor	664	367.39
700	ebA3553	EbN1_C20220	phenylacetate degradation (aerobic), phenylacetyl-CoA 1,2-epoxidase, subunit E	534	1174.72
705	ebA3691	EbN1_C21010	enoyl-CoA hydratase, possibly crotonyl-CoA hydratase	44	97.73
706	ebA5126	EbN1_C29400	short-chain dehydrogenase/reductase (NAD(P))	25	324.06
721	ebA5612	EbN1_C32340	3-hydroxybenzoate 6-monooxygenase (involved in aerobic degradation of m-hydroxy benzoate)	13	0
722	ebA5613	EbN1_C32350	gentisate 1,2-dioxygenase (involved in aerobic degradation of m-hydroxy benzoate)	23	46.87
706	ebA5620	EbN1_C32380	3-hydroxyacyl-CoA dehydrogenase	10	29.15
700	ebA5720	EbN1_C32870	phenylacetate degradation (aerobic), phenylacetyl-CoA 1,2-epoxidase, subunit A, catalytic epoxidase	246	0
700	ebA5721	EbN1_C32880	phenylacetate degradation (aerobic), phenylacetyl-CoA 1,2-epoxidase, subunit B	272	0
700	ebA5722	EbN1_C32890	phenylacetate degradation (aerobic), phenylacetyl-CoA 1,2-epoxidase, subunit C	162	46.4
700	ebA5723	EbN1_C32900	phenylacetate degradation (aerobic), phenylacetyl-CoA 1,2-epoxidase, subunit D, maturation factor	319	0
700	ebA5725	EbN1_C32910	phenylacetate degradation (aerobic), phenylacetyl-CoA 1,2-epoxidase, subunit E	100	197.95
703	ebA5726	EbN1_C32920	phenylacetate degradation (aerobic), bifunctional fusion protein oxepin-CoA hydrolase (PaaZ-ECH)/3-oxo-5,6-dehydrosuberyl-CoA semialdehyde dehydrogenase (PaaZ-ALDH)	48	645.08
695	ebA5727	EbN1_C32930	phenylacetate degradation (aerobic), phenylacetate-CoA ligase	99	480.74
704	ebA5729	EbN1_C32940	phenylacetate degradation (aerobic), 3-oxoadipyl-CoA thiolase AND 3-oxo-5,6-didehydrosuberyl-CoA thiolase	35	529.69
705	ebA5732	EbN1_C32950	phenylacetate degradation (aerobic), enoyl-CoA hydratase	20	34.07
705	ebA6516	EbN1_C37660	enoyl-CoA hydratase/isomerase	159	418.82
CATABOLISM: Others
735	c1A208	EbN1_C12980	fatty acid degradation (anaerobic), multifunctional enzyme, 3-hydroxyacyl-CoA dehydrogenase and enoyl-CoA hydratase and 3-hydroxybutyryl-CoA epimerase	24	54.8
746	c1A212	EbN1_C12990	fatty acid degradation (anaerobic), acetyl-CoA C-acetyltransferase	91	37.18
332	c2A174	EbN1_C10430	phenylacetate degradation (aerobic), 2,3-dehydroadipyl-CoA hydratase	314	420.65
332	ebA1321	EbN1_C07280	putative enoyl-CoA hydratase	413	640.75
214	ebA1699	EbN1_C09340	glutathione-dependent formaldehyde dehydrogenase	13	0
688	ebA172	EbN1_C00960	Central carbon metabolism, acetate-CoA ligase	2730	1432.75
332	ebA1961	EbN1_C10990	cyclohexanecarboxylate degradation, cyclohex-1-ene-1-carboxyl-CoA hydratase/isomerase	22	0
333	ebA2186	EbN1_C12220	amino acid degradation, branched-chain, 2-oxo acid dehydrogenase (acetyl-transferring) (E1), alpha subunit	91	80.62
333	ebA2187	EbN1_C12230	amino acid degradation, branched-chain, 2-oxo acid dehydrogenase (acetyl-transferring) (E1), beta subunit	140	43.8
778	ebA2242	EbN1_C12500	aldehyde dehydrogenase (NAD+)	36	0
686	ebA2247	EbN1_C12530	Central carbon metabolism, phosphate acetyltransferase	51	391.36
685	ebA2248	EbN1_C12540	Central carbon metabolism, acetate kinase	21	147.76
331	ebA2314	EbN1_C12940	fatty acid degradation (aerobic), acetyl-CoA C-acyltransferase	36	106.61
332	ebA2315	EbN1_C12950	fatty acid degradation (aerobic), multifunctional enzyme, 3-hydroxyacyl-CoA dehydrogenase and enoyl-CoA hydratase and 3-hydroxybutyryl-CoA epimerase and Delta3-Delta2-enoyl-CoA isomerase	74	45.1
737	ebA2993	EbN1_C17000	glutaryl-CoA dehydrogenase (ETF), related to Box-pathway	1971	958.55
778	ebA3118	EbN1_C17640	aliphatic alcohol/aldehyde dehydrogenase (Zn-containing)	103	438.75
323	ebA3609	EbN1_C20600	ornithine aminotransferase	22	99.94
335	ebA3642	EbN1_C20780	Leucine/isovalerate degradation, methylglutaconyl-CoA hydratase	30	150.74
774	ebA3654	EbN1_C20830	3-Hydroxypropionate degradation, acrylyl-CoA reductase (NADPH)	32	174.08
332	ebA3691	EbN1_C21010	enoyl-CoA hydratase, possibly crotonyl-CoA hydratase	44	97.73
779	ebA4490	EbN1_C25700	glycolate dehydrogenase (FAD-binding subunit)	209	0
779	ebA4491	EbN1_C25710	glycolate dehydrogenase (FAD-binding subunit)	45	357.35
779	ebA4492	EbN1_C25720	glycolate dehydrogenase (iron-sulfur subunit)	24	0
334	ebA4656	EbN1_C26590	Leucine/isovalerate degradation, isovaleryl-CoA dehydrogenase	16	51.58
336	ebA4657	EbN1_C26600	Leucine/isovalerate degradation, methylcrotonyl-CoA carboxylase, beta-subunit	11	43.89
336	ebA4659	EbN1_C26610	Leucine/isovalerate degradation, methylcrotonyl-CoA carboxylase, alpha-subunit	15	0
688	ebA4717	EbN1_C26860	Central carbon metabolism, acetate-CoA ligase	10	0
745	ebA4718	EbN1_C26870	succinyl-CoA:3-ketoacid CoA transferase, subunit A (contributing to degradation of propanol, butanol, acetone, butanone)	16	0
745	ebA4719	EbN1_C26880	succinyl-CoA:3-ketoacid CoA transferase, subunit B (contributing to degradation of propanol, butanol, acetone, butanone)	39	23.34
330	ebA4729	EbN1_C26970	PHB synthesis, acetoacetyl-CoA reductase	1433	1050.96
330	ebA4731	EbN1_C26990	PHB synthesis, acetoacetyl-CoA reductase	2328	780.43
685	ebA4979	EbN1_C28610	Central carbon metabolism, acetate kinase	99	49.24
687	ebA5004	EbN1_C28730	aldehyde dehydrogenase (NAD+), FeS-cluster containing subunit (involved in aerobic and anaerobic degradation of phenylalanine)	3725	655.99
778	ebA5004	EbN1_C28730	aldehyde dehydrogenase (NAD+), FeS-cluster containing subunit (involved in aerobic and anaerobic degradation of phenylalanine)	3725	655.99
687	ebA5005	EbN1_C28740	aldehyde dehydrogenase (NAD+), tungsten cofactor (Wco) containing subunit (involved in aerobic and anaerobic degradation of phenylalanine)	2756	1804.54
778	ebA5005	EbN1_C28740	aldehyde dehydrogenase (NAD+), tungsten cofactor (Wco) containing subunit (involved in aerobic and anaerobic degradation of phenylalanine)	2756	1804.54
687	ebA5007	EbN1_C28750	aldehyde dehydrogenase (NAD+), FAD-binding subunit (involved in aerobic and anaerobic degradation of phenylalanine)	522	1074.36
778	ebA5007	EbN1_C28750	aldehyde dehydrogenase (NAD+), FAD-binding subunit (involved in aerobic and anaerobic degradation of phenylalanine)	522	1074.36
735	ebA5126	EbN1_C29400	short-chain dehydrogenase/reductase (NAD(P))	25	324.06
331	ebA5202	EbN1_C29830	acetyl-CoA C-acetyltransferase AND acyl-CoA C-acetyltransferase	1528	1635.95
332	ebA5318	EbN1_C30540	phenylpropanoid degradation (anaerobic), 3-phenylpropenoyl-CoA 2,3-hydratase (enoyl-CoA hydratase/isomerase)	1492	716.82
324	ebA551	EbN1_C02910	proline degradation, bifunctional protein, L-glutamate gamma-semialdehyde dehydrogenase AND proline dehydrogenase	9	137.69
738	ebA5620	EbN1_C32380	3-hydroxyacyl-CoA dehydrogenase	10	29.15
776	ebA5643	EbN1_C32480	alpha-methylacyl-CoA racemase	15	0
332	ebA5732	EbN1_C32950	phenylacetate degradation (aerobic), enoyl-CoA hydratase	20	34.07
329	ebA5739	EbN1_C32980	amino acid degradation, histidine, formimidoylglutamase	7	0
328	ebA5740	EbN1_C32990	amino acid degradation, histidine, imidazolonepropionase	7	0
327	ebA5741	EbN1_C33000	amino acid degradation, histidine, urocanate hydratase	14	0
326	ebA5742	EbN1_C33010	amino acid degradation, histidine, histidine ammonia-lyase	9	0
744	ebA5833	EbN1_C33530	3-hydroxybutyrate dehydrogenase	207	78.28
295	ebA6160	EbN1_C35600	LPS / core oligosaccharide synthesis, 3-deoxy-8-phosphooctulonate synthase	324	279.31
332	ebA6516	EbN1_C37660	enoyl-CoA hydratase/isomerase	159	418.82
321	ebA7134	EbN1_C40890	branched chain amino acid biosynthesis, ketol-acid reductoisomerase (NADP+)	1447	1064.19
332	ebA720	EbN1_C03750	3-hydroxybenzoate degradation (anaerobic), enoyl-CoA hydratase/isomerase	242	584.75
332	ebA722	EbN1_C03770	3-hydroxybenzoate degradation (anaerobic), enoyl-CoA hydratase/isomerase	3204	1149.87
332	p2A341	EbN1_PII01650	enoyl-CoA hydratase	104	502.52
715	p2A380	EbN1_PII01820	fatty acid degradation, medium-chain acyl-CoA dehydrogenase	520	928.42
332	p2A389	EbN1_PII01860	enoyl-CoA hydratase	44	134.28
331	p2A394	EbN1_PII01880	fatty acid degradation, acetyl-CoA C-acyltransferase	17	192.15
331	p2A409	EbN1_PII01950	acetyl-CoA C-acetyltransferase AND acetyl-CoA C-acyltransferase	38	566.65
CATABOLISM: Complex I, II, III, V
194	ebA1196	EbN1_C06460	Respiratory chain, complex III, quinol---cytochrome-c reductase (cytochrome bc1 complex), cytochrome C1 subunit	2188	924.81
194	ebA1197	EbN1_C06470	Respiratory chain, complex III, quinol---cytochrome-c reductase (cytochrome bc1 complex), cytochrome B subunit	950	520.42
194	ebA1198	EbN1_C06480	Respiratory chain, complex III, quinol---cytochrome-c reductase (cytochrome bc1 complex), iron-sulfur subunit	1468	437.61
193	ebA2303	EbN1_C12860	NAD(P)H dehydrogenase (quinone)	191	609.51
196	ebA2999	EbN1_C17050	F0-ATP synthase, subunit a	1912	375.79
196	ebA3000	EbN1_C17060	F0-ATP synthase, subunit c	10600	132.68
196	ebA3002	EbN1_C17070	F0-ATP synthase, subunit b	2613	828.82
196	ebA3003	EbN1_C17080	F1-ATP synthase, delta subunit	2194	752.56
196	ebA3004	EbN1_C17090	F1-ATP synthase, alpha subunit	3759	1778.45
196	ebA3006	EbN1_C17100	F1-ATP synthase, gamma subunit	3577	981.05
196	ebA3007	EbN1_C17110	F1-ATP synthase, beta subunit	2972	1646.53
196	ebA3008	EbN1_C17120	F1-ATP synthase, epsilon subunit	6945	186.04
192	ebA4835	EbN1_C27660	Respiratory chain, complex I, NADH:ubiquinone reductase (H+-translocating), subunit B	2602	215.28
192	ebA4836	EbN1_C27670	Respiratory chain, complex I, NADH:ubiquinone reductase (H+-translocating), subunit C	1487	368.84
192	ebA4837	EbN1_C27680	Respiratory chain, complex I, NADH:ubiquinone reductase (H+-translocating), subunit D	1820	533.45
192	ebA4838	EbN1_C27690	Respiratory chain, complex I, NADH:ubiquinone reductase (H+-translocating), subunit E	5030	389.44
192	ebA4840	EbN1_C27700	Respiratory chain, complex I, NADH:ubiquinone reductase (H+-translocating), subunit F	2212	811.38
192	ebA4841	EbN1_C27710	Respiratory chain, complex I, NADH:ubiquinone reductase (H+-translocating), subunit G	888	1604.48
192	ebA4842	EbN1_C27720	Respiratory chain, complex I, NADH:ubiquinone reductase (H+-translocating), subunit H	3093	343.33
192	ebA4843	EbN1_C27730	Respiratory chain, complex I, NADH:ubiquinone reductase (H+-translocating), subunit I	2906	272.53
192	ebA4844	EbN1_C27740	Respiratory chain, complex I, NADH:ubiquinone reductase (H+-translocating), subunit J	1194	380.57
192	ebA4846	EbN1_C27760	Respiratory chain, complex I, NADH:ubiquinone reductase (H+-translocating), subunit L	596	528.2
192	ebA4847	EbN1_C27770	Respiratory chain, complex I, NADH:ubiquinone reductase (H+-translocating), subunit M	974	189.04
192	ebA4848	EbN1_C27780	Respiratory chain, complex I, NADH:ubiquinone reductase (H+-translocating), subunit N	671	348.79
193	ebA5020	EbN1_C28820	NAD(P)H dehydrogenase (quinone)	63	25.46
192	ebA6958	EbN1_C40060	Respiratory chain, non-proton-translocating NADH dehydrogenase II	6	0
193	ebA7157	EbN1_C41030	NAD(P)H dehydrogenase (quinone)	25	0
192	ebB168	EbN1_C27750	Respiratory chain, complex I, NADH:ubiquinone reductase (H+-translocating), subunit K	2781	109.31
192	ebD11	EbN1_C27650	Respiratory chain, complex I, NADH:ubiquinone reductase (H+-translocating), subunit A	1818	145.25
CATABOLISM: Denitrification
190	ebA179	EbN1_C01020	Denitrification, nitric oxide reductase (cytochrome c), subunit B	5135	160.53
191	ebA6272	EbN1_C36290	Denitrification, nitrous-oxide reductase	3906	2712.68
188	ebA6282	EbN1_C36330	Denitrification, nitrate reductase, gamma subunit	1488	293.14
188	ebA6283	EbN1_C36340	Denitrification, nitrate reductase chaperone	1118	355.68
188	ebA6285	EbN1_C36350	Denitrification, nitrate reductase, beta subunit	2483	1765.64
188	ebA6286	EbN1_C36360	Denitrification, nitrate reductase, alpha subunit	1359	3042.19
189	ebA888	EbN1_C04870	nitrite reductase (NO-forming)	10690	2584.04
190	ebB6	EbN1_C01010	Denitrification, nitric oxide reductase (cytochrome c), subunit C	7950	479.83
CATABOLISM: O2-respiration
195	ebA156	EbN1_C00850	Respiratory chain, complex IV, aa3-type cytochrome-c oxidase (fusion protein)	9	0
195	ebA158	EbN1_C00860	Respiratory chain, complex IV, aa3-type cytochrome-c oxidase	3	0
195	ebA2880	EbN1_C16370	Respiratory chain, complex IV, Cbb3-type cytochrome c oxidase	13	0
195	ebA3665	EbN1_C20870	Respiratory chain, complex IV, aa3-type cytochrome-c oxidase	203	304.5
195	ebA3666	EbN1_C20880	Respiratory chain, complex IV, aa3-type cytochrome-c oxidase	76	69.61
195	ebA4227	EbN1_C24100	Respiratory chain, complex IV, aa3-type cytochrome-c oxidase	200	165.67
195	ebA4228	EbN1_C24110	Respiratory chain, complex IV, aa3-type cytochrome-c oxidase	59	47.5
195	ebA4231	EbN1_C24140	Respiratory chain, complex IV, aa3-type cytochrome-c oxidase	81	0
195	ebA4544	EbN1_C25990	Respiratory chain, complex IV, aa3-type cytochrome-c oxidase	3	29.87
195	ebA4547	EbN1_C26000	Respiratory chain, complex IV, aa3-type cytochrome-c oxidase	3	0
195	ebA5131	EbN1_C29430	Respiratory chain, complex IV, Cbb3-type cytochrome c oxidase	1293	289.72
195	ebA5132	EbN1_C29440	Respiratory chain, complex IV, Cbb3-type cytochrome c oxidase	426	278.04
195	ebA5134	EbN1_C29460	Respiratory chain, complex IV, Cbb3-type cytochrome c oxidase	1671	673.37
195	ebC11	EbN1_C29450	Respiratory chain, complex IV, Cbb3-type cytochrome c oxidase	1104	51.03
CENTRAL AND INTERMEDIARY CARBON METABOLISM: EMP/pyruvate dehydrogenase
161	ebA1052	EbN1_C05660	Central carbon metabolism, EMP-pathway, phosphoglycerate mutase (2,3-diphosphoglycerate-dependent)	219	534.65
159	ebA1102	EbN1_C05910	Central carbon metabolism, EMP-pathway, EMP-pathway, glyceraldehyde-3-phosphate dehydrogenase (phosphorylating)	304	476.62
160	ebA1103	EbN1_C05920	Central carbon metabolism, EMP-pathway, phosphoglycerate kinase	118	648.02
163	ebA1105	EbN1_C05930	Central carbon metabolism, EMP-pathway, pyruvate kinase, type II	141	288.68
157	ebA1107	EbN1_C05940	Central carbon metabolism, EMP-pathway, EMP-pathway, fructose-bisphosphate aldolase	111	563.88
165	ebA1191	EbN1_C06420	Central carbon metabolism, EMP-pathway, fructose-bisphosphatase	124	508.98
203	ebA136	EbN1_C00720	Central carbon metabolism, pyruvate dehydrogenase multienzyme complex, dihydrolipoyl dehydrogenase (E3)	371	968.5
164	ebA151	EbN1_C00820	Central carbon metabolism, pyruvate dehydrogenase (quinone)	4	30.08
168	ebA4040	EbN1_C23140	Central carbon metabolism, phosphoenolpyruvate carboxykinase (GTP)	1043	1447.85
167	ebA4043	EbN1_C23160	Central carbon metabolism, malate dehydrogenase (oxaloacetate-decarboxylating) (NADP+), malic enzyme	100	774.16
167	ebA4392	EbN1_C25140	Central carbon metabolism, malate dehydrogenase (oxaloacetate-decarboxylating) (NADP+), malic enzyme	400	1416.19
158	ebA4831	EbN1_C27630	Central carbon metabolism, EMP-pathway, triose-phosphate isomerase	1397	469.51
156	ebA5088	EbN1_C29130	Central carbon metabolism, EMP-pathway, EMP-pathway, diphosphate-fructose-6-phosphate 1-phosphotransferase	41	0
154	ebA5208	EbN1_C29870	Central carbon metabolism, EMP-pathway, glucose-6-phosphate isomerase	35	86.11
166	ebA5830	EbN1_C33510	Central carbon metabolism, EMP-pathway, pyruvate, water dikinase	477	1707.14
151	ebA584	EbN1_C03120	Central carbon metabolism, EMP-pathway, glucokinase	35	26.61
162	ebA6162	EbN1_C35610	Central carbon metabolism, EMP-pathway, phosphopyruvate hydratase	638	1415.66
155	ebA996	EbN1_C05390	phosphomannomutase AND phosphoglucomutase (alpha-D-glucose-1,6-bisphosphate-dependent) (possibly substituting RfbB in perosamine synthesis)	105	886.49
CENTRAL AND INTERMEDIARY CARBON METABOLISM: TCA cycle/glyoxylate shunt
180	ebA1167	EbN1_C06250	Central carbon metabolism, phosphoenolpyruvate carboxylase	27	145.17
174	ebA1271	EbN1_C06920	Central carbon metabolism, TCA cycle, succinate---CoA ligase (ADP-forming), alpha subunit	1827	776.68
174	ebA1272	EbN1_C06930	Central carbon metabolism, TCA cycle, succinate---CoA ligase (ADP-forming), beta subunit	4175	1339.68
176	ebA173	EbN1_C00970	Central carbon metabolism, TCA cycle, fumarate hydratase (isoenzymes A and B not distinguishable)	413	983.4
172	ebA3149	EbN1_C17820	Central carbon metabolism, TCA cycle, 2-oxoglutarate:ferredoxin oxidoreductase, alpha subunit	155	1133.21
172	ebA3150	EbN1_C17830	Central carbon metabolism, TCA cycle, 2-oxoglutarate:ferredoxin oxidoreductase, beta subunit	276	731.6
176	ebA3735	EbN1_C21240	Central carbon metabolism, TCA cycle, fumarate hydratase (oxygen tolerant)	49	51.37
178	ebA4473	EbN1_C25580	Central carbon metabolism, glyoxylate bypass, isocitrate lyase	3228	1592.78
175	ebA4576	EbN1_C26140	Central carbon metabolism, TCA cycle, succinate dehydrogenase subunit D	107	29.51
175	ebA4578	EbN1_C26150	Central carbon metabolism, TCA cycle, succinate dehydrogenase subunit B	94	28.11
172	ebA4587	EbN1_C26200	Central carbon metabolism, TCA cycle, 2-oxoglutarate:ferredoxin oxidoreductase, gamma subunit	1624	876.96
172	ebA4588	EbN1_C26210	Central carbon metabolism, TCA cycle, 2-oxoglutarate:ferredoxin oxidoreductase, alpha subunit	753	725.81
172	ebA4589	EbN1_C26220	Central carbon metabolism, TCA cycle, 2-oxoglutarate:ferredoxin oxidoreductase, beta subunit	1655	572.53
170	ebA5264	EbN1_C30200	Central carbon metabolism, TCA cycle, aconitate hydratase	65	70.51
170	ebA5265	EbN1_C30210	Central carbon metabolism, TCA cycle, aconitate hydratase	578	3076.83
181	ebA5774	EbN1_C33190	Central carbon metabolism, biotin carboxylase (pycA-like)	10	0
181	ebA5776	EbN1_C33200	Central carbon metabolism, pyruvate carboxylase	7	42.37
203	ebA6683	EbN1_C38620	Central carbon metabolism, TCA cycle, 2-oxoglutarate dehydrogenase complex, dihydrolipoyl dehydrogenase (E3)	607	1592.27
173	ebA6685	EbN1_C38640	Central carbon metabolism, TCA cycle, 2-oxoglutarate dehydrogenase complex, oxoglutarate dehydrogenase (succinyl-transferring) (E1)	927	1441.49
169	ebA6687	EbN1_C38650	Central carbon metabolism, TCA cycle, citrate (Si)-synthase	3190	1455.46
175	ebA6689	EbN1_C38670	Central carbon metabolism, TCA cycle, succinate dehydrogenase subunit B	1124	557.29
175	ebA6690	EbN1_C38680	Central carbon metabolism, TCA cycle, succinate dehydrogenase subunit A	1599	1731.3
177	ebA6695	EbN1_C38730	Central carbon metabolism, TCA cycle, malate dehydrogenase	2050	1343.81
170	ebA6773	EbN1_C39170	Central carbon metabolism, TCA cycle, Aconitate/2-methylaconitate hydratase	32	148.5
179	ebA819	EbN1_C04380	Central carbon metabolism, glyoxylate bypass, malate synthase G	1414	2092.41
171	ebA829	EbN1_C04450	Central carbon metabolism, TCA cycle, isocitrate dehydrogenase, dimeric (NADP+)	1958	1279.03
171	ebA832	EbN1_C04460	Central carbon metabolism, TCA cycle, isocitrate dehydrogenase, monomeric (NADP+)	1368	2127.46
175	ebB154	EbN1_C26130	Central carbon metabolism, TCA cycle, succinate dehydrogenase subunit C	40	125.6
175	ebB235	EbN1_C38690	Central carbon metabolism, TCA cycle, succinate dehydrogenase subunit D	1264	354.88
175	ebD20	EbN1_C38700	Central carbon metabolism, TCA cycle, succinate dehydrogenase subunit C	1300	459.72
172	p2A11	EbN1_PII00050	Central carbon metabolism, TCA cycle, 2-oxoglutarate:ferredoxin oxidoreductase, gamma subunit	26	0
172	p2A13	EbN1_PII00060	Central carbon metabolism, TCA cycle, 2-oxoglutarate:ferredoxin oxidoreductase, alpha subunit	20	114.38
172	p2A16	EbN1_PII00070	Central carbon metabolism, TCA cycle, 2-oxoglutarate:ferredoxin oxidoreductase, beta subunit	27	0
CENTRAL AND INTERMEDIARY CARBON METABOLISM: Methylmalonyl pathway
777	ebA3738	EbN1_C21260	Central carbon metabolism, methylmalonyl-CoA pathway, methylmalonyl-CoA mutase (synonym: Mcm)	131	270.97
775	ebA3742	EbN1_C21290	Central carbon metabolism, methylmalonyl-CoA pathway, propionyl-CoA carboxylase, beta subunit	154	279.64
775	ebA3743	EbN1_C21300	Central carbon metabolism, methylmalonyl-CoA pathway, propionyl-CoA carboxylase, alpha subunit	79	297.7
776	ebA3792	EbN1_C21580	alpha-methylacyl-CoA racemase	96	54.74
ANABOLISM: Intermediary
206	c2A178	EbN1_C10450	electron transfer flavoprotein:ubiquinone oxidoreductase (involved in anaerobic toluene degradation)	109	791.21
183	ebA1080	EbN1_C05810	Central carbon metabolism, PP-pathway, ribose-5-phosphate isomerase	391	172.86
184	ebA1101	EbN1_C05900	Central carbon metabolism, PP-pathway, transketolase	114	475.11
224	ebA118	EbN1_C00640	C1-metabolism, methylenetetrahydrofolate dehydrogenase AND methenyltetrahydrofolate cyclohydrolase	135	520.15
187	ebA1406	EbN1_C07760	nucleotide synthesis, common AND amino acid biosynthesis, histidine, ribose-phosphate diphosphokinase	407	1007
222	ebA1875	EbN1_C10370	C1-metabolism, methylenetetrahydrofolate reductase [NAD(P)H]	102	326.64
205	ebA1986	EbN1_C11140	thioredoxin-disulfide reductase	7	0
212	ebA2546	EbN1_C14500	glutathione metabolism, glutathione synthase	69	247.08
211	ebA2547	EbN1_C14510	glutathione metabolism, putative glutamate-cysteine ligase (GshA-like)	98	245.48
208	ebA2634	EbN1_C14960	ferredoxin-NADP+ reductase	73	0
199	ebA2749	EbN1_C15570	formate dehydrogenase	81	511.3
197	ebA2817	EbN1_C15950	carbonic anhydrase	67	75.48
217	ebA2869	EbN1_C16310	glutathione metabolism, gamma-glutamyltransferase	8	0
204	ebA3202	EbN1_C18210	cytochrome-c peroxidase	97	0
187	ebA3224	EbN1_C18300	nucleotide synthesis, common AND amino acid biosynthesis, histidine, ribose-phosphate diphosphokinase	79	288.72
197	ebA3637	EbN1_C20750	carbonic anhydrase	214	0
182	ebA4173	EbN1_C23840	Central carbon metabolism, PP-pathway, ribulose-phosphate 3-epimerase	50	207.65
226	ebA4414	EbN1_C25280	Tetrahydrofolate synthesis, dihydrofolate reductase	75	0
227	ebA4462	EbN1_C25520	Central carbon metabolism, glycerol kinase	59	29.66
228	ebA4463	EbN1_C25530	Central carbon metabolism, glycerol-3-phosphate dehydrogenase	24	0
229	ebA4615	EbN1_C26390	Central carbon metabolism, glycerate 2-kinase	17	0
186	ebA4676	EbN1_C26690	Central carbon metabolism, PP-pathway, transaldolase	179	424.97
215	ebA5712	EbN1_C32830	formaldehyde detoxification, S-formylglutathione hydrolase	28	0
214	ebA5713	EbN1_C32840	formaldehyde detoxification, S-(hydroxymethyl)glutathione dehydrogenase	46	47.92
210	ebA6110	EbN1_C35300	ferredoxin-NADP+ reductase	312	653.53
206	ebA6155	EbN1_C35560	electron-transferring-flavoprotein dehydrogenase	459	1022.03
201	ebA6525	EbN1_C37720	exopolyphosphatase	106	0
205	ebA7042	EbN1_C40410	thioredoxin-disulfide reductase	1710	817.3
200	ebA7053	EbN1_C40460	inorganic diphosphatase	2333	390.75
216	ebA7174	EbN1_C41120	aminopeptidase (peptide degradation, transcriptional control, DNA-recombination)	440	687.52
ANABOLISM: Amino acids
259	ebA1042	EbN1_C05590	amino acid biosynthesis, serine / glycine, glycine hydroxymethyltransferase	292	531.21
248	ebA1090	EbN1_C05850	amino acid biosynthesis, arginine, amino-acid N-acetyltransferase	71	49.94
318	ebA1097	EbN1_C05880	inositol-phosphate phosphatase (part of Nus-complex)	57	0
255	ebA1170	EbN1_C06270	amino acid biosynthesis, arginine, argininosuccinate lyase	182	246.07
311	ebA1250	EbN1_C06770	ATP phosphoribosyltransferase	612	432.46
312	ebA1290	EbN1_C07030	amino acid biosynthesis, histidine, phosphoribosyl-ATP pyrophosphatase	396	242.18
315	ebA1291	EbN1_C07050	amino acid biosynthesis, histidine, imidazole glycerol-phosphate synthase	219	453.15
314	ebA1293	EbN1_C07060	amino acid biosynthesis, histidine, 1-(5-phosphoribosyl)-5-[(5-phosphoribosylamino)methylideneamino]imidazole-4-carboxamide isomerase	384	510.43
315	ebA1295	EbN1_C07070	amino acid biosynthesis, histidine, imidazole glycerol-phosphate synthase	245	244.64
316	ebA1296	EbN1_C07080	amino acid biosynthesis, histidine, imidazoleglycerol-phosphate dehydratase	180	171.99
317	ebA1297	EbN1_C07090	amino acid biosynthesis, histidine, histidinol-phosphate transaminase	35	139.32
320	ebA1299	EbN1_C07100	amino acid biosynthesis, histidine, histidinol dehydrogenase	46	426.73
311	ebA1300	EbN1_C07110	amino acid biosynthesis, histidine, ATP phosphoribosyltransferase	218	383.6
248	ebA1431	EbN1_C07940	amino acid biosynthesis, arginine, amino-acid N-acetyltransferase AND glutamate N-acetyltransferase	74	806.35
297	ebA1471	EbN1_C08220	aromatic amino acid biosynthesis, 3-dehydroquinate dehydratase (type II DHQase)	407	31.96
298	ebA1735	EbN1_C09540	aromatic amino acid biosynthesis, shikimate dehydrogenase	24	83.78
244	ebA1766	EbN1_C09730	amino acid biosynthesis, proline, pyrroline-5-carboxylate reductase	39	283.78
245	ebA1766	EbN1_C09730	amino acid biosynthesis, proline, pyrroline-5-carboxylate reductase	39	283.78
292	ebA1822	EbN1_C10020	branched chain amino acid biosynthesis, dihydroxy-acid dehydratase	200	1179.43
294	ebA2186	EbN1_C12220	amino acid degradation, branched-chain, 2-oxo acid dehydrogenase (acetyl-transferring) (E1), alpha subunit	91	80.62
294	ebA2187	EbN1_C12230	amino acid degradation, branched-chain, 2-oxo acid dehydrogenase (acetyl-transferring) (E1), beta subunit	140	43.8
234	ebA2251	EbN1_C12550	amino acid biosynthesis, glutamate / glutamine AND nitrogen assimilation, glutamate synthase (NADPH), small subunit	370	1553.16
234	ebA2252	EbN1_C12560	amino acid biosynthesis, glutamate / glutamine AND nitrogen assimilation, glutamate synthase (NADPH), large subunit	268	1694.67
296	ebA2256	EbN1_C12580	aromatic amino acid biosynthesis, 3-dehydroquinate synthase	164	148.06
299	ebA2258	EbN1_C12590	aromatic amino acid biosynthesis, shikimate kinase	365	0
279	ebA2271	EbN1_C12670	amino acid biosynthesis, lysine, diaminopimelate decarboxylase	92	539.69
297	ebA234	EbN1_C01270	aromatic amino acid biosynthesis, 3-dehydroquinate dehydratase (type I DHQase)	60	168.85
268	ebA2806	EbN1_C15900	amino acid biosynthesis, methionine, homoserine O-succinyltransferase OR homoserine O-acetyltransferase	129	84.66
241	ebA3046	EbN1_C17320	D-amino-acid transaminase	110	171.25
273	ebA3184	EbN1_C18060	amino acid biosynthesis, methionine, methionine synthase	174	384.68
289	ebA3389	EbN1_C19290	amino acid biosynthesis, isoleucine, threonine ammonia-lyase	276	660.31
289	ebA3463	EbN1_C19720	amino acid degradation, threonine, threonine ammonia-lyase	9	0
258	ebA3466	EbN1_C19730	amino acid biosynthesis, threonine / serine, phosphoserine:homoserine phosphotransferase (combines ThrB and SerB activity) AND phosphoserine phosphatase	180	317.51
240	ebA3534	EbN1_C20070	alanine racemase (contributing to peptidoglycan and lipid A precursor synthesis) (synonym DadX)	42	59.13
237	ebA3606	EbN1_C20580	asparaginase (possibly high affinity secreted enzyme)	16	0
239	ebA3623	EbN1_C20670	alanine dehydrogenase	24	43.41
274	ebA3862	EbN1_C22120	cysteine-S-conjugate beta-lyase	15	51.05
278	ebA3950	EbN1_C22600	amino acid biosynthesis, m-DAP / lysine, diaminopimelate epimerase	248	281.16
271	ebA3979	EbN1_C22750	amino acid biosynthesis, threonine, homoserine kinase	32	0
310	ebA4109	EbN1_C23500	amino acid biosynthesis, tryptophan, tryptophan synthase, beta subunit	185	512.82
233	ebA4121	EbN1_C23560	amino acid biosynthesis, glutamate / glutamine AND nitrogen assimilation, glutamine synthetase	846	759.97
307	ebA4200	EbN1_C24000	amino acid biosynthesis, tryptophan, anthranilate phosphoribosyltransferase	120	593.19
309	ebA4201	EbN1_C24010	amino acid biosynthesis, tryptophan, indole-3-glycerol-phosphate synthase	42	204.67
236	ebA4263	EbN1_C24350	amino acid biosynthesis, aspartate / asparagine, asparagine synthase (glutamine-hydrolysing)	42	18.3
236	ebA4265	EbN1_C24370	amino acid biosynthesis, aspartate / asparagine, asparagine synthase (glutamine-hydrolysing)	57	75.1
236	ebA4285	EbN1_C24480	amino acid biosynthesis, aspartate / asparagine, asparagine synthase (glutamine-hydrolysing)	256	155.73
249	ebA4330	EbN1_C24760	amino acid biosynthesis, arginine, N-acetylglutamate kinase	371	500.88
243	ebA4380	EbN1_C25070	amino acid biosynthesis, proline, glutamate-5-semialdehyde dehydrogenase	255	547.23
274	ebA4598	EbN1_C26270	cysteine-S-conjugate beta-lyase	129	94.97
263	ebA4678	EbN1_C26700	amino acid biosynthesis, cysteine, cysteine synthase	264	973.35
280	ebA4751	EbN1_C27120	branched chain amino acid biosynthesis, acetolactate synthase, large subunit	363	1157.5
290	ebA4751	EbN1_C27120	branched chain amino acid biosynthesis, acetolactate synthase, large subunit	363	1157.5
301	ebA4753	EbN1_C27140	aromatic amino acid biosynthesis, chorismate synthase	310	95.69
285	ebA4757	EbN1_C27170	amino acid biosynthesis, isoleucine, 3-isopropylmalate dehydratase, large subunit	566	884.04
285	ebA4758	EbN1_C27180	amino acid biosynthesis, isoleucine, 3-isopropylmalate dehydratase, small subunit	911	661.78
287	ebA4760	EbN1_C27190	amino acid biosynthesis, isoleucine, 3-isopropylmalate dehydrogenase	644	587.46
265	ebA4761	EbN1_C27200	amino acid biosynthesis, homoserine / m-DAP / lysine, aspartate-semialdehyde dehydrogenase	989	1008.16
310	ebA4775	EbN1_C27250	amino acid biosynthesis, tryptophan, tryptophan synthase, beta subunit	433	699.39
310	ebA4776	EbN1_C27260	amino acid biosynthesis, tryptophan, tryptophan synthase, alpha subunit	237	602.31
292	ebA478	EbN1_C02460	branched chain amino acid biosynthesis, dihydroxy-acid dehydratase	53	0
276	ebA4812	EbN1_C27490	4-hydroxy-tetrahydrodipicolinate reductase	163	646.93
247	ebA4813	EbN1_C27500	nucleotide synthesis, pyrimidines AND amino acid biosynthesis, carbamoyl-phosphate synthase (glutamine-hydrolysing) small subunit	729	638.48
247	ebA4815	EbN1_C27510	nucleotide synthesis, pyrimidines AND amino acid biosynthesis, carbamoyl-phosphate synthase (glutamine-hydrolysing) large subunit	515	1554.76
270	ebA4861	EbN1_C27860	amino acid biosynthesis, methionine, O-acetylhomoserine sulfhydrylase	49	0
238	ebA4951	EbN1_C28430	amino acid biosynthesis, alanine, alanine transaminase	519	422.74
267	ebA4952	EbN1_C28440	homoserine synthesis, homoserine dehydrogenase	301	729.05
272	ebA4955	EbN1_C28470	amino acid biosynthesis, threonine, threonine synthase	112	374.97
251	ebA5095	EbN1_C29190	amino acid biosynthesis, arginine, acetylornithine aminotransferase apoenzyme	233	775.36
253	ebA5096	EbN1_C29200	amino acid biosynthesis, arginine, ornithine carbamoyltransferase	558	256.96
254	ebA5097	EbN1_C29210	amino acid biosynthesis, arginine, argininosuccinate synthase	678	1111.01
236	ebA5271	EbN1_C30240	amino acid biosynthesis, aspartate / asparagine, asparagine synthase (glutamine-hydrolysing)	62	128.55
232	ebA5425	EbN1_C31140	amino acid biosynthesis, glutamate / glutamine, glutamate dehydrogenase (NADP+)	450	1056.51
235	ebA596	EbN1_C03170	aromatic-amino-acid transaminase, broad substrate spectrum (e.g. Tyr, Asp, Leu, Phe) (invoved in amino-acid synthesis and degradation)	168	614.35
258	ebA6034	EbN1_C34850	amino acid biosynthesis, serine / glycine, phosphoserine phosphatase	107	131.03
261	ebA6124	EbN1_C35370	C1 pathway / glycine cleavage system, glycine dehydrogenase (aminomethyl-transferring)	114	1097.13
269	ebA6307	EbN1_C36440	amino acid biosynthesis, methionine, O-acetylhomoserine sulfhydrylase	180	606.78
270	ebA6307	EbN1_C36440	amino acid biosynthesis, methionine, O-acetylhomoserine sulfhydrylase	180	606.78
264	ebA637	EbN1_C03400	amino acid biosynthesis, homoserine / m-DAP / lysine, aspartate kinase	995	613.59
277	ebA6385	EbN1_C36910	amino acid biosynthesis, m-DAP / lysine, LL-diaminopimelate aminotransferase	105	316.34
262	ebA6405	EbN1_C37070	amino acid biosynthesis, cysteine, serine O-acetyltransferase	78	435.75
318	ebA6410	EbN1_C37090	inositol-phosphate phosphatase (part of Nus-complex)	145	315.25
292	ebA6761	EbN1_C39100	branched chain amino acid biosynthesis, dihydroxy-acid dehydratase	31	0
256	ebA6869	EbN1_C39640	amino acid biosynthesis, serine / glycine, 2-oxoglutarate reductase AND phosphoglycerate dehydrogenase	19	0
280	ebA7130	EbN1_C40870	branched chain amino acid biosynthesis, acetolactate synthase, large subunit	974	996.56
290	ebA7130	EbN1_C40870	branched chain amino acid biosynthesis, acetolactate synthase, large subunit	974	996.56
280	ebA7132	EbN1_C40880	branched chain amino acid biosynthesis, acetolactate synthase, small subunit	442	649.2
290	ebA7132	EbN1_C40880	branched chain amino acid biosynthesis, acetolactate synthase, small subunit	442	649.2
281	ebA7134	EbN1_C40890	branched chain amino acid biosynthesis, ketol-acid reductoisomerase (NADP+)	1447	1064.19
291	ebA7134	EbN1_C40890	branched chain amino acid biosynthesis, ketol-acid reductoisomerase (NADP+)	1447	1064.19
284	ebA7154	EbN1_C41010	amino acid biosynthesis, leucine, 2-isopropylmalate synthase	1065	1394.46
275	ebA774	EbN1_C04110	amino acid biosynthesis, m-DAP / lysine, 4-hydroxy-tetrahydrodipicolinate synthase	427	556.8
242	ebA844	EbN1_C04560	amino acid biosynthesis, proline, glutamate 5-kinase	62	289.13
263	ebA896	EbN1_C04930	amino acid biosynthesis, cysteine, cysteine synthase	564	308.74
300	ebA904	EbN1_C05000	aromatic amino acid biosynthesis, 3-phosphoshikimate 1-carboxyvinyltransferase	345	197.16
305	ebA905	EbN1_C05010	amino acid biosynthesis, tyrosine, prephenate dehydrogenase AND arogenate dehydrogenase	181	148.26
302	ebA906	EbN1_C05020	amino acid biosynthesis, phenylalanine, prephenate dehydratase AND chorismate mutase	310	290.67
257	ebA907	EbN1_C05030	amino acid biosynthesis, serine / glycine, phosphoserine transaminase	402	441.8
250	ebA935	EbN1_C05110	amino acid biosynthesis, arginine, N-acetyl-gamma-glutamyl-phosphate reductase	882	472.2
283	ebA993	EbN1_C05360	branched chain amino acid biosynthesis, branched-chain-amino-acid transaminase	756	378.8
290	ebB162	EbN1_C27130	branched chain amino acid biosynthesis, acetolactate synthase, small subunit	581	253.11
308	ebB163	EbN1_C27240	amino acid biosynthesis, tryptophan, phosphoribosylanthranilate isomerase	437	29.97
313	ebB39	EbN1_C07040	amino acid biosynthesis, histidine, phosphoribosyl-AMP cyclohydrolase	516	169.77
ANABOLISM: Co-factors/vitamins
616	c1A46	EbN1_C13100	Thiamine synthesis, thiazole synthase	184	513.81
636	ebA1022	EbN1_C05480	corrinoid adenosyltransferase (protein ATR), cofactor loading of IcmF	519	395.8
667	ebA1027	EbN1_C05510	Molybdenum cofactor (MOCO) synthesis, molybdopterin adenylyltransferase	94	300.21
580	ebA1045	EbN1_C05610	Riboflavin (vitamin B2) synthesis, diaminohydroxyphosphoribosylaminopyrimidine deaminase/reductase	57	60
661	ebA1046	EbN1_C05620	Molybdenum cofactor (MOCO) synthesis, molybdopterin-synthase adenylyltransferase	111	208.52
659	ebA1066	EbN1_C05740	biotin synthesis, biotin synthase	474	323.27
644	ebA1067	EbN1_C05750	biotin / pimeloyl-ACP synthesis, malonyl-[acyl-carrier protein] O-methyltransferase	51	0
623	ebA1071	EbN1_C05770	Heme synthesis, to uroporphyrinogen III, porphobilinogen synthase (synonym HemB)	271	477.1
669	ebA1078	EbN1_C05800	Molybdenum cofactor (MOCO) synthesis, molybdopterin molybdotransferase	138	84.48
628	ebA1156	EbN1_C06200	coproporphyrinogen oxidase (synonym HemF)	74	0
632	ebA1162	EbN1_C06220	Heme synthesis, to uroporphyrinogen III, uroporphyrinogen-III C-methyltransferase	89	1488.2
625	ebA1165	EbN1_C06230	Heme synthesis, to uroporphyrinogen III, uroporphyrinogen-III synthase (synonym HemD)	54	0
624	ebA1166	EbN1_C06240	Heme synthesis, to uroporphyrinogen III, hydroxymethylbilane synthase (synonym HemC)	25	877.4
621	ebA1179	EbN1_C06340	Heme synthesis, to uroporphyrinogen III, glutamyl-tRNA reductase (synonym HemA)	106	173.82
590	ebA1284	EbN1_C06970	putative GTP cyclohydrolase 1 type 2 (DNA repair OR cell wall synthesis)	197	0
569	ebA1397	EbN1_C07700	Coenzyme A synthesis, pantetheine-phosphate adenylyltransferase	1059	360.74
610	ebA1711	EbN1_C09390	Thiamine synthesis, phosphooxymethylpyrimidine kinase	170	113.57
609	ebA1712	EbN1_C09400	Thiamine synthesis, phosphomethylpyrimidine synthase	273	836.79
622	ebA1743	EbN1_C09570	Heme synthesis, to uroporphyrinogen III, G917glutamate-1-semialdehyde 2,1-aminomutase (synonym HemL)	80	525.12
561	ebA1874	EbN1_C10360	adenosylhomocysteinase	202	496.1
671	ebA2087	EbN1_C11700	Conserved hypothetical protein, MobA-like NTP transferase domain-containing	49	0
638	ebA2133	EbN1_C11990	cobalamin (vitamin B12) synthesis, threonine-phosphate decarboxylase	10	0
639	ebA2136	EbN1_C12000	cobalamin (vitamin B12) synthesis, adenosylcobinamide-phosphate synthase	7	0
772	ebA2191	EbN1_C12250	3-hydroxypropionyl-coenzyme A dehydratase, possibly involved in branched-chain amino acid degradation	44	190.18
684	ebA2242	EbN1_C12500	aldehyde dehydrogenase (NAD+)	36	0
599	ebA2286	EbN1_C12750	Ubiquinone synthesis, common, 4-hydroxy-3-polyprenylbenzoate decarboxylase	57	0
598	ebA2294	EbN1_C12810	Ubiquinone synthesis, common, 4-hydroxybenzoate polyprenyltransferase	133	100.66
597	ebA2295	EbN1_C12820	Ubiquinone synthesis, common, chorismate lyase	13	0
563	ebA232	EbN1_C01260	pantothenate synthesis, 2-dehydropantoate 2-reductase	48	0
612	ebA2443	EbN1_C13880	sulfur carrier protein ThiS adenylyltransferase, ThiF-like (possibly contributing to thiamine synthesis)	83	0
680	ebA2656	EbN1_C15080	nucleotide synthesis, queuosine, 7-carboxy-7-deazaguanine synthase	84	59.15
681	ebA2659	EbN1_C15090	nucleotide synthesis, queuosine, 7-cyano-7-deazaguanine synthase	56	40.36
626	ebA2822	EbN1_C15980	Heme synthesis, to protoheme IX (heme B), uroporphyrinogen decarboxylase (synonym HemE)	75	195.53
670	ebA2945	EbN1_C16720	Molybdenum cofactor (MOCO) synthesis, molybdenum cofactor guanylyltransferase	72	0
602	ebA3016	EbN1_C17150	Ubiquinone synthesis, common, 2-methoxy-6-polyprenyl-1,4-benzoquinol methylase	398	89.14
620	ebA3030	EbN1_C17230	translation, aa-tRNA modification, glutaminyl-tRNA synthase (glutamine-hydrolysing)	91	555.19
684	ebA3118	EbN1_C17640	aliphatic alcohol/aldehyde dehydrogenase (Zn-containing)	103	438.75
579	ebA3120	EbN1_C17650	Riboflavin (vitamin B2) synthesis, GTP cyclohydrolase II	125	59.69
599	ebA3134	EbN1_C17720	Ubiquinone synthesis, common, 4-hydroxy-3-polyprenylbenzoate decarboxylase	13	0
618	ebA3404	EbN1_C19390	thiamine synthesis, thiamine-phosphate kinase	13	43.23
584	ebA3566	EbN1_C20340	Riboflavin (vitamin B2) synthesis, 6,7-dimethyl-8-ribityllumazine synthase	147	454.75
579	ebA3567	EbN1_C20350	Riboflavin (vitamin B2) synthesis, bifunctional protein, 3,4-dihydroxy-2-butanone-4-phosphate synthase/GTP cyclohydrolase-2	109	294.34
585	ebA3569	EbN1_C20360	Riboflavin (vitamin B2) synthesis, riboflavin synthase	508	507.29
637	ebA3690	EbN1_C21000	cobalamin (vitamin B12) synthesis, adenosylcobyric acid synthase (glutamine-hydrolysing)	39	51.8
560	ebA3942	EbN1_C22570	C1-metabolism, methionine adenosyltransferase	384	526.6
575	ebA3972	EbN1_C22720	NAD(P) synthesis, nicotinate-nucleotide adenylyltransferase	709	0
643	ebA4005	EbN1_C22950	cobalamin (vitamin B12) synthesis, adenosylcobinamide-GDP ribazoletransferase	11	40.07
642	ebA4008	EbN1_C22980	cobalamin (vitamin B12) synthesis, nicotinate-nucleotide-dimethylbenzimidazole phosphoribosyltransferase	80	165.81
640	ebA4011	EbN1_C22990	cobalamin (vitamin B12) synthesis, adenosylcobinamide kinase/adenosylcobinamide-phosphate guanylyltransferase	8	0
636	ebA4023	EbN1_C23040	cobalamin (vitamin B12) synthesis, cob(I)yrinic acid a,c-diamide adenosyltransferase	131	83.99
633	ebA4025	EbN1_C23050	cobalamin (vitamin B12) synthesis, uroporphyrinogen-III C-methyltransferase	15	74.79
634	ebA4027	EbN1_C23060	cobalamin (vitamin B12) synthesis, cobyrinate a,c-diamide synthase	13	0
641	ebA4029	EbN1_C23080	5,6-dimethylbenzimidazole synthase (flavin destructase)	33	52.33
606	ebA4098	EbN1_C23420	Ubiquinone synthesis, O2-dependent, 2-polyprenylphenol 6-hydroxylase	371	127.06
617	ebA4102	EbN1_C23460	diphosphate transferase, bifunctional NUDIX-hydrolase AND thiamine phosphate synthase	240	42.84
570	ebA4105	EbN1_C23480	Coenzyme A synthesis, dephospho-CoA kinase	54	522.77
565	ebA4111	EbN1_C23510	Coenzyme A synthesis, pantothenate kinase, type III	89	79.53
660	ebA4113	EbN1_C23520	Bifunctional biotin-[biotin carboxyl-carrier protein] ligase / repressor (AccB interacting)	41	42.43
573	ebA4125	EbN1_C23580	NAD(P) synthesis, quinolinate synthetase	340	260.55
588	ebA4199	EbN1_C23990	amino acid biosynthesis, tryptophan, anthranilate synthase AND aminodeoxychorismate synthase (PabA) in THF synthesis	170	66.72
631	ebA4237	EbN1_C24190	Heme synthesis, heme O synthase	21	0
600	ebA4291	EbN1_C24500	putative 3-demethylubiquinol 3-O-methyltransferase (involved in UQ-biosynthesis)	131	53.66
592	ebA4334	EbN1_C24790	dihydroneopterin triphosphate diphosphatase	17	0
593	ebA4374	EbN1_C25030	Tetrahydrofolate synthesis, dihydroneopterin aldolase	238	29
682	ebA4413	EbN1_C25270	Member of the Orn/Lys/Arg decarboxylase family	158	86.2
590	ebA4438	EbN1_C25350	Tetrahydrofolate synthesis, GTP cyclohydrolase IB (contributing to queuosine synthesis)	1387	500.61
586	ebA4449	EbN1_C25440	FAD synthesis, riboflavin kinase	129	78.97
683	ebA4623	EbN1_C26430	alcohol dehydrogenase	3	428.75
596	ebA4777	EbN1_C27280	Tetrahydrofolate synthesis, dihydrofolate synthase AND folylpolyglutamate synthase	585	178.39
630	ebA4802	EbN1_C27440	Heme synthesis, to protoheme IX (heme B), protoporphyrin ferrochelatase, (synonym HemH)	85	57.7
577	ebA4805	EbN1_C27460	NAD(P) synthesis, NAD+ kinase	188	60.56
595	ebA4824	EbN1_C27570	Tetrahydrofolate synthesis, dihydropteroate synthase	194	372.06
574	ebA4956	EbN1_C28480	NAD(P) synthesis, nicotinate-nucleotide pyrophosphorylase [carboxylating]	123	536.73
684	ebA5004	EbN1_C28730	aldehyde dehydrogenase (NAD+), FeS-cluster containing subunit (involved in aerobic and anaerobic degradation of phenylalanine)	3725	655.99
684	ebA5005	EbN1_C28740	aldehyde dehydrogenase (NAD+), tungsten cofactor (Wco) containing subunit (involved in aerobic and anaerobic degradation of phenylalanine)	2756	1804.54
684	ebA5007	EbN1_C28750	aldehyde dehydrogenase (NAD+), FAD-binding subunit (involved in aerobic and anaerobic degradation of phenylalanine)	522	1074.36
627	ebA5151	EbN1_C29580	Heme synthesis, to protoheme IX (heme B), coproporphyrinogen dehydrogenase (synonym HemN)	251	362.35
639	ebA5199	EbN1_C29820	Heme synthesis, to siroheme and vitamin B12, adenosylcobinamide-phosphate synthase	2066	359.07
646	ebA5300	EbN1_C30430	3-oxoacyl-CoA reductase	3498	446.53
664	ebA5430	EbN1_C31180	Molybdenum cofactor (MOCO) synthesis, GTP 3',8-cyclase	240	86.41
646	ebA5457	EbN1_C31380	fatty acid synthesis / elongation, 3-oxoacyl-[acyl-carrier-protein] reductase (contributing to biotin synthesis)	787	590.01
645	ebA5459	EbN1_C31400	fatty acid synthesis / elongation, 3-oxoacyl-[acyl-carrier-protein] synthase II (contributing to biotin synthesis)	1332	499.16
572	ebA5461	EbN1_C31420	NAD(P) synthesis, L-aspartate oxidase, accepting O2 and fumarate as electron acceptor	437	814.59
651	ebA5999	EbN1_C34640	fatty acid synthesis / elongation, 3-hydroxyacyl-[acyl-carrier-protein] dehydratase (contributing to biotin synthesis)	276	28.78
658	ebA6011	EbN1_C34700	biotin synthesis, dethiobiotin synthase	7	49.49
644	ebA6013	EbN1_C34710	biotin / pimeloyl-ACP synthesis, malonyl-[acyl-carrier protein] O-methyltransferase	56	0
653	ebA6017	EbN1_C34720	biotin / pimeloyl-ACP synthesis, pimelyl-[acyl-carrier protein] methyl ester esterase	13	0
655	ebA6018	EbN1_C34730	biotin synthesis, 8-amino-7-oxononanoate synthase	19	0
657	ebA6019	EbN1_C34740	biotin synthesis, adenosylmethionine-8-amino-7-oxononanoate transaminase	67	40.4
590	ebA6179	EbN1_C35710	Tetrahydrofolate synthesis, GTP cyclohydrolase I (contributing to queuosine synthesis)	122	55.59
589	ebA6309	EbN1_C36450	Tetrahydrofolate synthesis, aminodeoxychorismate synthase, contains C-terminal fused PabC (bifunctional)	12	39.42
672	ebA6367	EbN1_C36810	cysteine desulfurase (plp dependent)	14	0
611	ebA6401	EbN1_C37040	Isc-system (Fe-S-cluster assambly), cysteine desulfurase (contributing to MOCO synthesis)	2396	692.61
672	ebA6402	EbN1_C37050	Isc-system (Fe-S-cluster assambly), cysteine desulfurase (contributing to MOCO synthesis)	604	175.08
679	ebA642	EbN1_C03430	nucleotide synthesis, queuosine, 6-carboxytetrahydropterin synthase	81	0
652	ebA6664	EbN1_C38480	fatty acid synthesis / elongation, enoyl-[acyl-carrier-protein] reductase (NADH) (contributing to biotin synthesis)	512	723.5
666	ebA6671	EbN1_C38540	Molybdenum cofactor (MOCO) synthesis, molybdopterin synthase catalytic subunit	299	457.74
666	ebA6672	EbN1_C38550	Molybdenum cofactor (MOCO) synthesis, molybdopterin synthase sulfur carrier subunit	176	160.33
669	ebA6673	EbN1_C38560	Molybdenum cofactor (MOCO) synthesis, molybdopterin molybdotransferase	168	265.24
619	ebA6855	EbN1_C39580	translation, aa-tRNA ligase, glutamate-tRNA ligase (class Ib)	79	263.23
576	ebA7049	EbN1_C40440	NAD(P) synthesis, NAD+ synthase	85	57.8
646	ebA7075	EbN1_C40580	fatty acid synthesis / elongation, 3-oxoacyl-[acyl-carrier-protein] reductase (contributing to biotin synthesis)	26	0
594	ebA7113	EbN1_C40780	Tetrahydrofolate synthesis, 2-amino-4-hydroxy-6-hydroxymethyldihydropteridine diphosphokinase	33	43.25
562	ebA7119	EbN1_C40800	pantothenate synthesis, 3-methyl-2-oxobutanoate hydroxymethyltransferase	193	227.08
564	ebA7120	EbN1_C40810	pantothenate synthesis, pantoate-beta-alanine ligase (AMP-forming)	116	175.75
665	ebA7189	EbN1_C41210	Molybdenum cofactor (MOCO) synthesis, cyclic pyranopterin monophosphate synthase	82	54.81
650	ebA723	EbN1_C03780	3-hydroxybenzoate degradation (anaerobic), 3-oxoacyl-CoA reductase	1181	1337.5
567	ebA838	EbN1_C04510	Coenzyme A synthesis, bifunctional protein	117	445.37
578	ebA861	EbN1_C04640	Pyridoxal phosphate (vitamin B6) synthesis, 5-amino-6-(5-phospho-D-ribitylamino)uracil phosphatase	12	0
632	ebA885	EbN1_C04850	Heme synthesis, to siroheme and vitamin B12, uroporphyrinogen-III C-methyltransferase (incomplete CysG: ferrochelatase and hydrogenase domains missing)	1664	86.75
633	ebA885	EbN1_C04850	Heme synthesis, to siroheme and vitamin B12, uroporphyrinogen-III C-methyltransferase (incomplete CysG: ferrochelatase and hydrogenase domains missing)	1664	86.75
600	ebA914	EbN1_C05070	Ubiquinone synthesis, common, 2-octaprenyl-6-hydroxyphenol methylase AND 3-demethylubiquinol 3-O-methyltransferase	223	0
603	ebA942	EbN1_C05150	Ubiquinone synthesis, O2-dependent, 3-demethoxyubiquinol 3-hydroxylase (possibly substitutes missing UbiF)	223	69.95
608	ebA942	EbN1_C05150	Ubiquinone synthesis, O2-dependent, 3-demethoxyubiquinol 3-hydroxylase (possibly substitutes missing UbiF)	223	69.95
617	ebB48	EbN1_C09580	Thiamine synthesis, thiamine phosphate synthase	44	107.55
647	ebD21	EbN1_C40570	fatty acid synthesis / elongation, 3-hydroxyacyl-[acyl-carrier-protein] dehydratase	22	34.82
635	p1B92	EbN1_PI00580	Conserved hypothetical protein, cobalamin biosynthesis cobS-like	609	0
650	p2A332	EbN1_PII01600	fatty acid synthesis / elongation, 3-oxoacyl-[acyl-carrier-protein] reductase (contributing to biotin synthesis)	354	503.25
683	p2A334	EbN1_PII01610	alcohol dehydrogenase	85	0
674	p2A342	EbN1_PII01660	F420 synthesis, phosphoenolpyruvate guanylyltransferase	60	0
675	p2A344	EbN1_PII01670	F420 synthesis, 2-phospho-L-lactate transferase	28	0
677	p2A347	EbN1_PII01680	F420 synthesis, coenzyme F420-0:L-glutamate ligase AND coenzyme F420-1:gamma-L-glutamate ligase	94	86.94
676	p2A350	EbN1_PII01700	F420 synthesis, 5-amino-6-(D-ribitylamino)uracil-L-tyrosine 4-hydroxyphenyl transferase AND 7,8-didemethyl-8-hydroxy-5-deazariboflavin synthase	228	0
ANABOLISM: Cell envelope
513	ebA1060	EbN1_C05710	phosphatidic acid synthesis, glycerol-3-phosphate dehydrogenase [NAD(P)+]	74	72.96
514	ebA1060	EbN1_C05710	phosphatidic acid synthesis, glycerol-3-phosphate dehydrogenase [NAD(P)+]	74	72.96
533	ebA1302	EbN1_C07130	UDP-N-acetylglucosamine 1-carboxyvinyltransferase (contributing to peptidoglycan and lipid A precursor synthesis)	98	484.22
484	ebA1315	EbN1_C07240	LPS / core oligosaccharide synthesis, arabinose-5-phosphate isomerase	88	184.2
486	ebA1316	EbN1_C07250	LPS / core oligosaccharide synthesis, 3-deoxy-manno-octulosonate-8-phosphatase	82	90.71
496	ebA1328	EbN1_C07330	GDP/ADP-heptose synthesis, D-glycero-beta-D-manno-heptose 1,7-bisphosphate 7-phosphatase	127	182.57
528	ebA1334	EbN1_C07360	Lipoprotein processing, apolipoprotein N-acyltransferase	32	71.16
544	ebA1436	EbN1_C07980	LPS / Lipid IV A synthesis, UDP-3-O-acyl-N-acetylglucosamine deacetylase	130	0
531	ebA1442	EbN1_C08020	D-alanine-D-alanine ligase	124	345.54
535	ebA1443	EbN1_C08030	UDP-N-acetylmuramate-L-alanine ligase (contributing to peptidoglycan and lipid A precursor synthesis)	86	154.55
540	ebA1444	EbN1_C08040	undecaprenyldiphospho-muramoylpentapeptide beta-N-acetylglucosaminyltransferase	122	342.37
541	ebA1445	EbN1_C08050	Cell division, peptidoglycan glycosyltransferase (working with FtsI)	86	125.11
536	ebA1447	EbN1_C08060	UDP-N-acetylmuramoyl-L-alanine-D-glutamate ligase (contributing to peptidoglycan and lipid A precursor synthesis)	81	0
539	ebA1448	EbN1_C08070	phospho-N-acetylmuramoyl-pentapeptide-transferase	150	0
538	ebA1449	EbN1_C08080	UDP-N-acetylmuramoyl-tripeptide-D-alanyl-D-alanine ligase (contributing to peptidoglycan and lipid A precursor synthesis)	116	123.2
537	ebA1450	EbN1_C08090	UDP-N-acetylmuramoyl-L-alanyl-D-glutamate-2,6-diaminopimelate ligase (contributing to peptidoglycan and lipid A precursor synthesis)	247	113.81
542	ebA1451	EbN1_C08100	Cell division, serine-type D-Ala-D-Ala transpeptidase	136	462.76
494	ebA1463	EbN1_C08170	LPS / O-antigen synthesis, D-sedoheptulose 7-phosphate isomerase	326	83.63
426	ebA1474	EbN1_C08240	fatty acid synthesis / initiation, acetyl-CoA carboxylase, biotin carboxylase (BT) (contributing to biotin synthesis)	166	634.98
489	ebA1518	EbN1_C08460	dTDP-rhamnose synthesis, dTDP-glucose 4,6-dehydratase (synonym RmlB) (possibly involved in perosamine synthesis)	254	16.88
549	ebA1636	EbN1_C09090	LPS / core oligosaccharide synthesis, lipid IVA 3-deoxy-D-manno-octulosonic acid transferase AND (KDO)-lipid IVA 3-deoxy-D-manno-octulosonic acid transferase (formerly KdtA)	10	138.32
493	ebA1639	EbN1_C09080	putative UDP-glucose-6-dehydrogenase	125	131.89
541	ebA1739	EbN1_C09550	peptidoglycan synthesis, peptidoglycan glycosyltransferase (cell division related)	32	0
529	ebA1825	EbN1_C10040	Lipoprotein processing, phosphatidylglycerol-prolipoprotein diacylglyceryl transferase	60	137.55
480	ebA2244	EbN1_C12510	glutamine-fructose-6-phosphate transaminase (contributing to peptidoglycan and lipid A precursor synthesis)	87	442.74
482	ebA2245	EbN1_C12520	glucosamine-1-phosphate N-acetyltransferase AND UDP-N-acetylglucosamine diphosphorylase (contributing to peptidoglycan and lipid A precursor synthesis)	105	468.53
483	ebA2245	EbN1_C12520	glucosamine-1-phosphate N-acetyltransferase AND UDP-N-acetylglucosamine diphosphorylase (contributing to peptidoglycan and lipid A precursor synthesis)	105	468.53
492	ebA2245	EbN1_C12520	glucosamine-1-phosphate N-acetyltransferase AND UDP-N-acetylglucosamine diphosphorylase (contributing to peptidoglycan and lipid A precursor synthesis)	105	468.53
541	ebA2268	EbN1_C12650	Peptidoglycan synthesis, peptidoglycan glycosyltransferase (penicillin-binding) (synonym PBP-1A)	86	1066.02
491	ebA2273	EbN1_C12690	dTDP-rhamnose synthesis, dTDP-4-dehydrorhamnose reductase (synonym RmlD)	33	67.67
490	ebA2275	EbN1_C12700	dTDP-rhamnose synthesis, dTDP-4-dehydrorhamnose 3,5-epimerase (synonym RmlC)	47	272.36
488	ebA2277	EbN1_C12710	dTDP-rhamnose synthesis, glucose-1-phosphate thymidylyltransferase (synonym RmlA)	89	436.72
489	ebA2278	EbN1_C12720	dTDP-rhamnose synthesis, dTDP-glucose 4,6-dehydratase (synonym RmlB) (possibly involved in perosamine synthesis)	165	254.61
542	ebA2281	EbN1_C12730	Peptidoglycan hydrolysis, serine-type D-Ala-D-Ala carboxy/endopeptidase (synonym PBP-4)	4	0
430	ebA2315	EbN1_C12950	fatty acid degradation (aerobic), multifunctional enzyme, 3-hydroxyacyl-CoA dehydrogenase and enoyl-CoA hydratase and 3-hydroxybutyryl-CoA epimerase and Delta3-Delta2-enoyl-CoA isomerase	74	45.1
542	ebA3040	EbN1_C17280	Cell elongation, MreB-associated, serine-type D-Ala-D-Ala carboxypeptidase (transpeptidase)	19	64.14
541	ebA3041	EbN1_C17290	Cell elongation, MreB-associated, peptidoglycan glycosyltransferase	22	0
542	ebA3044	EbN1_C17310	Regulation of peptidoglycan structure, serine-type D-Ala-D-Ala carboxypeptidase (synonym PBP-6)	321	1159.44
486	ebA3139	EbN1_C17750	phenol degradation (anaerobic), phenylphosphate carboxylase, subunit D (phosphatase)	0	0
517	ebA3306	EbN1_C18820	phospholipid synthesis, 1-acylglycerol-3-phosphate O-acyltransferase	9	0
521	ebA3402	EbN1_C19380	phospholipid synthesis, phosphatidylglycerophosphatase	172	0
534	ebA3410	EbN1_C19420	UDP-N-acetylmuramate dehydrogenase (contributing to peptidoglycan and lipid A precursor synthesis)	10	0
515	ebA3945	EbN1_C22580	LPS / core oligosaccharide synthesis, Kdo2-lipid IVA medium-to-long fatty acid transferase (LpxL, C-12; LpxM, C-14; LpxP, C-16)	55	63.25
551	ebA3949	EbN1_C22590	LPS / core oligosaccharide synthesis, Kdo2-lipid IVA lauroyltransferase	22	176.78
553	ebA3997	EbN1_C22890	LPS / core oligosaccharide synthesis, heptosyl I transferase (formerly RfaC)	19	347.13
498	ebA3999	EbN1_C22910	GDP/ADP-heptose synthesis, ADP-glyceromanno-heptose 6-epimerase (formerly RfaD, GmhD)	150	334.6
497	ebA4001	EbN1_C22920	GDP/ADP-heptose synthesis, D-glycero-beta-D-manno-heptose-7-phosphate kinase (HdlE N-terminal domain)	93	194.98
522	ebA4127	EbN1_C23600	cardiolipin synthase	23	75.28
530	ebA4447	EbN1_C25420	Lipoprotein processing, lipoprotein signal peptidase (signal peptidase II)	252	106.63
532	ebA4456	EbN1_C25480	glutamate racemase	24	40.41
507	ebA4723	EbN1_C26910	mannose-1-phosphate guanylyltransferase AND mannose-6-phosphate isomerase (possibly substituting RfbA in perosamine synthesis)	155	104.15
546	ebA4786	EbN1_C27330	LPS / Lipid IV A synthesis, UDP-2,3-diacylglucosamine diphosphatase	149	24.67
481	ebA4825	EbN1_C27580	phosphoglucosamine mutase (contributing to peptidoglycan and lipid A precursor synthesis)	133	302.82
548	ebA5085	EbN1_C29100	LPS / Lipid IV A synthesis, tetraacyldisaccharide 4'-kinase	31	33.83
487	ebA5086	EbN1_C29110	LPS / core oligosaccharide synthesis, 3-deoxy-manno-octulosonate cytidylyltransferase	82	91.67
476	ebA5300	EbN1_C30430	3-oxoacyl-CoA reductase	3498	446.53
428	ebA5455	EbN1_C31360	fatty acid synthesis / initiation, 3-oxoacyl-[acyl-carrier-protein] synthase III (contributing to biotin synthesis)	359	288.43
427	ebA5456	EbN1_C31370	fatty acid synthesis / initiation, [acyl-carrier-protein] S-malonyltransferase (contributing to biotin synthesis)	359	357.29
432	ebA5457	EbN1_C31380	fatty acid synthesis / elongation, 3-oxoacyl-[acyl-carrier-protein] reductase (contributing to biotin synthesis)	787	590.01
437	ebA5459	EbN1_C31400	fatty acid synthesis / elongation, 3-oxoacyl-[acyl-carrier-protein] synthase II (contributing to biotin synthesis)	1332	499.16
520	ebA5549	EbN1_C31950	phospholipid synthesis, CDP-diacylglycerol-glycerol-3-phosphate 1-phosphatidyltransferase	214	206.94
518	ebA5567	EbN1_C32070	phospholipid synthesis, 1-acylglycerol-3-phosphate O-acyltransferase	0	0
546	ebA5573	EbN1_C32100	Conserved hypothetical protein, UDP-2,3-diacylglucosamine hydrolase LpxH-like domain-containing	8	0
522	ebA598	EbN1_C03190	putative lipoteichoic acid synthase (YqgS-like)	9	0
519	ebA5992	EbN1_C34580	phospholipid synthesis, phosphatidate cytidylyltransferase	87	31.55
545	ebA5998	EbN1_C34630	LPS / Lipid IV A synthesis, UDP-3-O-(3-hydroxymyristoyl)glucosamine N-acyltransferase	174	189.68
433	ebA5999	EbN1_C34640	fatty acid synthesis / elongation, 3-hydroxyacyl-[acyl-carrier-protein] dehydratase (contributing to biotin synthesis)	276	28.78
543	ebA6000	EbN1_C34650	LPS / Lipid IV A synthesis, acyl-[acyl-carrier-protein]-UDP-N-acetylglucosamine O-acyltransferase	47	96.76
547	ebA6002	EbN1_C34660	LPS / Lipid IV A synthesis, lipid-A-disaccharide synthase	60	0
485	ebA6160	EbN1_C35600	LPS / core oligosaccharide synthesis, 3-deoxy-8-phosphooctulonate synthase	324	279.31
509	ebA6232	EbN1_C36030	branched alpha-glucan pathway, glycogen phosphorylase	46	0
511	ebA6232	EbN1_C36030	branched alpha-glucan pathway, glycogen phosphorylase	46	0
434	ebA6664	EbN1_C38480	fatty acid synthesis / elongation, enoyl-[acyl-carrier-protein] reductase (NADH) (contributing to biotin synthesis)	512	723.5
527	ebA6680	EbN1_C38600	phosphatidylethanolamine N-methyltransferase	45	61.92
496	ebA6910	EbN1_C39820	GDP/ADP-heptose synthesis, D-glycero-beta-D-manno-heptose 1,7-bisphosphate 7-phosphatase	7	0
510	ebA6918	EbN1_C39860	bifuctional, 4-alpha-glucanotransferase AND (1->4)-alpha-D-glucan 1-alpha-D-glucosylmutase	4	65.21
512	ebA6918	EbN1_C39860	bifuctional, 4-alpha-glucanotransferase AND (1->4)-alpha-D-glucan 1-alpha-D-glucosylmutase	4	65.21
503	ebA6920	EbN1_C39870	branched alpha-glucan pathway, 4-alpha-D-[(1->4)-alpha-D-glucano]trehalose trehalohydrolase	8	0
506	ebA6921	EbN1_C39880	branched alpha-glucan pathway, glucose-1-phosphate adenylyltransferase	10	18.14
504	ebA6923	EbN1_C39900	branched alpha-glucan pathway, isoamylase (glycogen debranching enzyme) (synonyme TreX)	8	0
522	ebA6964	EbN1_C40100	cardiolipin synthase	6	35.28
499	ebA7001	EbN1_C40240	branched alpha-glucan pathway, bifunctional protein, maltose alpha-D-glucosyltransferase (TreS) AND maltokinase (Mak)	9	23.35
500	ebA7002	EbN1_C40250	branched alpha-glucan pathway, starch synthase (maltosyl-transferring)	7	0
502	ebA7003	EbN1_C40260	branched alpha-glucan pathway, 1,4-alpha-glucan branching enzyme	14	0
452	ebA7072	EbN1_C40550	fatty acid synthesis / elongation, 3-oxoacyl-[acyl-carrier-protein] synthase I (contributing to biotin synthesis)	29	39.51
476	ebA7075	EbN1_C40580	fatty acid synthesis / elongation, 3-oxoacyl-[acyl-carrier-protein] reductase (contributing to biotin synthesis)	26	0
524	ebA7135	EbN1_C40900	phosphatidylserine decarboxylase	52	420.18
523	ebA7137	EbN1_C40910	CDP-diacylglycerol-serine O-phosphatidyltransferase	94	145.81
476	ebA723	EbN1_C03780	3-hydroxybenzoate degradation (anaerobic), 3-oxoacyl-CoA reductase	1181	1337.5
493	ebA899	EbN1_C04950	UDP-glucose 6-dehydrogenase (YwqF-/Tua-like)	116	207.88
508	ebA996	EbN1_C05390	phosphomannomutase AND phosphoglucomutase (alpha-D-glucose-1,6-bisphosphate-dependent) (possibly substituting RfbB in perosamine synthesis)	105	886.49
433	ebD21	EbN1_C40570	fatty acid synthesis / elongation, 3-hydroxyacyl-[acyl-carrier-protein] dehydratase	22	34.82
521	p1B319	EbN1_PI02310	phospholipid synthesis, phosphatidylglycerophosphatase	34	0
432	p2A332	EbN1_PII01600	fatty acid synthesis / elongation, 3-oxoacyl-[acyl-carrier-protein] reductase (contributing to biotin synthesis)	354	503.25
ANABOLISM: PHB/isoprenoide synthesis
416	ebA1261	EbN1_C06870	MEP pathway, (E)-4-hydroxy-3-methylbut-2-enyl-diphosphate synthase (flavodoxin)	174	396.56
414	ebA1405	EbN1_C07750	MEP pathway, 4-(cytidine 5'-diphospho)-2-C-methyl-D-erythritol kinase	1302	21.05
425	ebA1726	EbN1_C09490	undecaprenyl-diphosphate phosphatase	59	202.42
231	ebA3628	EbN1_C20700	PHB synthesis, Poly(3-hydroxyalkanoate) polymerase	776	2324.47
411	ebA4439	EbN1_C25360	1-deoxy-D-xylulose-5-phosphate synthase (contributing to thiamine (vitamin B1) and pyridoxal phosphate (vitamin B6) synthesis and MEP pathway)	308	133.31
422	ebA4440	EbN1_C25370	Geranylgeranyl diphosphate synthase, including dimethylallyltranstransferase AND (2E,6E)-farnesyl diphosphate synthase (involved in FPP via GPP biosynthesis, contributing to UQ biosynthesis)	276	427.67
417	ebA4444	EbN1_C25400	MEP pathway, 4-hydroxy-3-methylbut-2-en-1-yl diphosphate reductase	171	201.09
423	ebA4512	EbN1_C25830	all-trans-octaprenyl-diphosphate synthase (involved in isoprenyl biosynthesis, contributing to UQ biosynthesis)	157	275.56
231	ebA4728	EbN1_C26960	PHB synthesis, poly(3-hydroxyalkanoate) polymerase	280	476.09
230	ebA4729	EbN1_C26970	PHB synthesis, acetoacetyl-CoA reductase	1433	1050.96
230	ebA4731	EbN1_C26990	PHB synthesis, acetoacetyl-CoA reductase	2328	780.43
231	ebA5073	EbN1_C29030	PHB synthesis, Poly(3-hydroxyalkanoate) polymerase	96	725.12
419	ebA5678	EbN1_C32660	MEP pathway, isopentenyl-diphosphate delta-isomerase	68	0
424	ebA5991	EbN1_C34570	undecaprenyl pyrophosphate synthase	66	90.33
412	ebA5994	EbN1_C34590	MEP pathway, 1-deoxy-D-xylulose 5-phosphate reductoisomerase	35	304.94
521	ebA608	EbN1_C03250	phospholipid synthesis, phosphatidylglycerophosphatase AND undecaprenyl-diphosphate phosphatase AND phosphatidate phosphatase	32	55.92
415	ebA6542	EbN1_C37820	MEP pathway, 2-C-methyl-D-erythritol 2,4-cyclodiphosphate synthase	107	147.01
413	ebA6543	EbN1_C37830	MEP pathway, 2-C-methyl-D-erythritol 4-phosphate cytidylyltransferase	186	25.93
419	p2A143	EbN1_PII00720	MEP pathway, isopentenyl-diphosphate delta-isomerase	50	0
ANABOLISM: Others
220	ebA2619	EbN1_C14860	assimilatory sulfite reductase (NADPH)	397	561.33
219	ebA2623	EbN1_C14880	sulfur assimilation, adenylyl-sulfate (APS) reductase (thioredoxin)	321	368.58
218	ebA2625	EbN1_C14890	sulfur assimilation, sulfate adenylyltransferase (ATP sulfurylase), small subunit	593	660.39
218	ebA2628	EbN1_C14910	sulfur assimilation, sulfate adenylyltransferase (ATP sulfurylase), large subunit	334	930.51
220	ebA3193	EbN1_C18120	assimilatory sulfite reductase (NADPH)	85	651.62
TRANSPORT: Transport
101	ebA1032	EbN1_C05540	TRAP transporter, periplasmic binding protein, aliphatic alpha-keto acids	256	445.32
101	ebA1033	EbN1_C05550	TRAP transporter, periplasmic binding protein, aliphatic alpha-keto acids	1422	752.31
101	ebA1036	EbN1_C05560	TRAP transporter, small membrane protein, aliphatic alpha-keto acids	32	200.76
105	ebA1593	EbN1_C08820	ABC transporter, ATPase, Wzt-like (O-antigen export)	116	0
81	ebA1741	EbN1_C09560	magnesium transporter	18	166.89
102	ebA1926	EbN1_C10760	potential Toluene solvent efflux system	76	144.5
123	ebA2070	EbN1_C11610	indoleacetate degradation (anaerobic), ABC transporter, periplasmic solute-binding protein (possibly indoleacetate)	88	722.87
107	ebA2111	EbN1_C11820	ABC transporter, ATPase, Fe3+ transporter	46	0
110	ebA2113	EbN1_C11840	ABC transporter, ATPase	294	198.22
75	ebA2176	EbN1_C12150	copper export, TolC-interacting	351	2576.56
108	ebA2180	EbN1_C12170	P-type Cu+ transporter, P-type ATPase, interacting with Cus-system	221	2033
116	ebA2719	EbN1_C15390	ABC transporter, ATPase, molybdate	10	143.79
79	ebA3151	EbN1_C17840	ammonium transporter	9	76.05
114	ebA3514	EbN1_C19970	cytochrome c biogenesis, heme translocation, CcmA-E complex, ATPase	140	54.07
88	ebA3537	EbN1_C20100	Cation/acetate symporter	526	541.31
126	ebA3556	EbN1_C20250	ABC transporter, periplasmic solute-binding protein (probably branched-chain amino acids) (HAAT-family)	3759	1263.68
127	ebA3556	EbN1_C20250	ABC transporter, periplasmic solute-binding protein (probably branched-chain amino acids) (HAAT-family)	3759	1263.68
127	ebA3558	EbN1_C20260	ABC transporter, permease (probably branched-chain amino acids) (HAAT-family)	655	119.32
115	ebA3688	EbN1_C20990	ABC transporter, periplasmic solute-binding protein, vitamin B12 specific	12	50.49
115	ebA4019	EbN1_C23020	ABC transporter, permease, vitamin B12 specific	5	39.86
109	ebA4146	EbN1_C23700	P-type Ca2+ transport ATPase	38	218.87
98	ebA4158	EbN1_C23770	TRAP transporter, periplasmic binding protein, C4-dicarboxylate specific	477	692.2
95	ebA4159	EbN1_C23780	TRAP transporter, small membrane protein, C4-dicarboxylate specific	61	42.47
95	ebA4402	EbN1_C25220	C4-dicarboxylic acid transporter	73	656.29
118	ebA4567	EbN1_C26080	ABC transporter, ATPase, glutamate / aspartate specific	48	101.56
111	ebA4830	EbN1_C27620	ABC transporter, ATPase, phosphate specific	190	316.95
107	ebA4892	EbN1_C28090	ABC transporter, ATPase, putative Fe3+ specific (FbpC-like)	90	47.73
106	ebA5000	EbN1_C28700	arsenate resistance, arsenic efflux pump, ATPase	19	0
113	ebA5014	EbN1_C28800	ABC transporter, ATPase, tungstate specific	51	0
108	ebA5128	EbN1_C29410	CopA/FixI homolog, possibly involved in maturation of Cbb3-type cytochrome c oxidase	22	165.43
108	ebA5154	EbN1_C29600	P-type Cu+ transporter	60	236.02
121	ebA5303	EbN1_C30450	ABC transporter, periplasmic solute-binding protein, probably benzoate-specific	1165	1291.65
121	ebA5304	EbN1_C30460	ABC transporter, permease, benzoate/3-phenylpropanoate-specific	223	156.43
121	ebA5306	EbN1_C30470	ABC transporter, permease, benzoate/3-phenylpropanoate-specific	580	280.85
120	ebA5654	EbN1_C32530	ABC transporter, ATPase, glutathione specific	41	0
112	ebA6208	EbN1_C35880	ABC transporter, ATPase	42	142.99
85	ebA6289	EbN1_C36380	nitrate/proton symporter	54	654.78
120	ebA6466	EbN1_C37390	ABC transporter, ATPase, glutathione specific	67	321.7
128	ebA729	EbN1_C03810	TRAP transporter, periplasmic binding protein, lignin-derived aromatic compunds	2750	1310.83
132	ebA732	EbN1_C03820	TRAP transporter, permease protein, lignin-derived aromatic compunds	371	268.52
99	p2A96	EbN1_PII00560	TRAP transporter, permease protein, putative o-phthalate or 2-oxoglutarate	111	51.22
a For all substrate and growth conditions only the highest scores for transcripts (T) and proteins (P) are shown

## Sheet: PHB formation
					Anaerobic															Aerobic
					Bz			4HPP			Phe			3HBz			Ac			Bz			4HPP			Phe			3HBz			Ac
Locus	Locus	Name	Function	EC	T	Mf	S	T	Mf		T	Mf	S	T	Mf	S	T	Mf	S	T	Mf	S	T	Mf	S	T	Mf	S	T	Mf	S	T	Mf	S
PHB
ebA3628	EbN1_C20700	phaC1	poly(3-hydroxyalkanoate) polymerase	2.3.1.B4	608	1715.26	0	529	1198.54	0	464	2018.54	102.11	451	338.65	0	628	2324.47	0	776	1442.29	131.19	496	1174.56	85.05	719	1460.69	1195.02	700	531.34	0	694	1608.03	0
ebA4728	EbN1_C26960	phaC2	poly(3-hydroxyalkanoate) polymerase	2.3.1.B4	280	67.4	0	264	161.58	0	247	82.35	40.83	252	51.88	0	231	40.34	0	177	50.27	0	155	176.05	0	225	66.25	476.09	204	55.28	53.01	211	123.35	0
ebA5073	EbN1_C29030	phaC3	Poly(3-hydroxyalkanoate) polymerase	2.3.1.B4	56	0	0	57	158.93	0	94	725.12	0	61	0	0	51	65.31	0	67	98.51	0	47	56.44	0	69	707.92	0	96	0	48.62	63	180.76	0
ebA5140	EbN1_C29520	phaC4	Poly(3-hydroxyalkanoate) polymerase	2.3.1.B4	84	0	0	71	34.02	0	85	0	0	73	0	0	85	34.45	0	86	0	0	74	0	0	63	0	0	99	0	0	132	49.74	0
ebA6212	EbN1_C35920	phaC5	Poly(3-hydroxyalkanoate) polymerase	2.3.1.B4	13	0	0	12	0	0	23	0	0	14	0	0	16	0	0	16	0	0	15	0	0	13	0	0	19	0	0	8	0	0
ebA4729	EbN1_C26970	phbB1	acetoacetyl-CoA reductase	1.1.1.36	759	0	718.05	684	27.47	800.08	1365	88.86	883.76	856	24.55	764.6	872	36.04	938.61	493	0	860.07	410	23.42	792	1433	118.04	1050.96	589	44.15	983.44	591	42.47	720.8
ebA4731	EbN1_C26990	phbB2	acetoacetyl-CoA reductase	1.1.1.36	996	0	725.97	1728	135.34	752.18	405	0	287.24	1123	0	624.65	2328	88.11	756.65	1163	0	627.57	1364	103.91	563.08	456	0	243.32	1211	0	575.22	2288	67.3	780.43
ebA2771	EbN1_C15720	EbN1_C15720	Conserved hypothetical protein, PHB granule-associated phasin (PhaP-like)		217	540.53	753.73	546	85.3	357.68	385	35.3	0	208	0	373.55	266	252.61	573.9	514	331.24	1000.27	719	259.27	702.68	183	0	0	333	0	484.2	690	273.52	967.78
ebA6668	EbN1_C38530	EbN1_C38530	putative PHB granule-associated phasin		1803	683.62	814.88	1813	786.17	839.44	1921	821.37	955.84	2386	209.37	865.05	2530	796.28	823.09	1475	449.44	756.31	1906	670.87	749.8	1741	383.41	847.84	2382	136.11	835.95	1619	531.84	810.52
ebA6852	EbN1_C39570	EbN1_C39570	putative PHB granule-associated phasin		210	489.57	593.29	262	439.87	611.91	142	79.83	0	199	0	605.35	390	429.65	765.95	176	339.87	531.21	139	531.87	200.87	1035	31.59	522.89	177	0	697.86	166	559.57	763.04
ebA4732	EbN1_C27000	phaR	polyhydroxyalkanoate synthesis repressor		1488	188.85	435.69	2247	234.03	498.57	1408	97.85	501.77	1716	66.43	457.25	1852	353.57	450.7	3560	351.03	359.31	1789	430.67	473.83	1067	150.59	352.01	2274	0	467.12	2044	310.34	373.15
