# Supplementary material for: Systems Biology of Aromatic Compound Catabolism in Facultative Anaerobic Aromatoleum aromaticum EbN1T
Source: mSystems. 2022 Nov 29;7(6):e00685-22. doi: 10.1128/msystems.00685-22 (PMC9765128; doi:10.1128/msystems.00685-22)
Supplement: TABLE S2 [file msystems.00685-22-s0007.xlsx]

## Sheet: Degradation Network
			Anerobica					Aerobica
No.b	Name	InChI Key	Bz	4HPP	Phe	3HBz	Ac	Bz	4HPP	Phe	3HBz	Ac
Phenylacetyl-CoA degradation (anaerobic)
1	Phenylglyoxylyl-CoA	FISPFQWSJIRGHD-SVHODSNWSA-N	0	0	100	0	0	0	0	5.50909	0	0
2	Phenylglyoxylate	FAQJJMHZNSSFSM-UHFFFAOYSA-M	0	0	0	0	0	0	0	0	0	0
Benzoyl-CoA degradation (anaerobic)
3	Cyclohex-1,5-diene-1-carbonyl-CoA	IHXBZDHPKCDGKN-TYHXJLICSA-N	100	20.8595	10.0726	0	0	0	0	0	0	0
4	6-Hydroxycyclohex-1-ene-1-carbonyl-CoA	WBCJUEJWJADAGR-CRVKRRNDSA-N	100	36.5247	8.44887	0	0	0	0	0	0	0
5	6-Oxocyclohex-1-ene-1-carbonyl-CoA	QFOMSXVUILWRSA-TYHXJLICSA-N	100	68.7727	27.9538	0	0	0	0	0	0	0
6	3-Hydroxypimeloyl-CoA	VGEBXBQECGWCRH-JXUSAFQPSA-N	100	42.2599	8.14052	19.8953	0	0	0	0	0	0
7	3-Oxopimeloyl-CoA	KJXFOFKTZDJLMQ-UYRKPTJQSA-N	100	70.8214	24.6189	25.8114	0	60.7366	46.9766	0	0	0
8	Glutaryl-CoA	SYKWLIJQEHRDNH-CKRMAKSASA-N	99.9952	54.0013	36.1474	100	0	0	0	0	0	0
9	Glutaconyl-CoA	URTLOTISFJPPOU-DEGQQWIJSA-N	65.7642	63.9665	53.3596	100	55.8273	19.4618	9.40558	20.6376	0	0
10	Crotonyl-CoA	KFWWCMJSYSSPSK-PAXLJYGASA-N	81.1495	29.9737	10.5638	41.272	44.4427	47.5159	63.8604	1.64628	18.6332	100
11	3-Hydroxybutanoyl-CoA	QHHKKMYHDBRONY-RMNRSTNRSA-N	73.3402	64.8331	23.1553	63.6708	32.0839	42.5332	53.2767	2.23445	11.0103	100
12	Acetoacetyl-CoA	OJFDKHTZOUZBOS-CITAKDKDSA-N	26.7963	29.4036	23.6274	27.5498	30.5823	33.2322	18.3614	8.3643	18.9338	100
3-Hydroxybenzoate degradation (anaerobic)
13	3-Hydroxybenzoyl-CoA	JTBCMZVWWNFUFR-TYHXJLICSA-N	0.395807	0.165273	0.810555	100	0	2.23051	0.908446	0.369308	7.08345	0
14	3-Hydroxycyclohex-1,5-diene-1-carbonyl-CoA	QDXKTBIXZUTNGC-CRVKRRNDSA-N	0	0	0	0	0	0	0	0	0	0
15	5-Hydroxycyclohex-2-ene-1-carbonyl-CoA	AHOKMMBGRXFLFQ-AZKLLKNGSA-N	48.9994	13.1342	5.53994	100	0	0	0	0	0	0
16	2,5-Dihydroxycyclohex-1-carbonyl-CoA	QWTYUNDGHXETNN-FPQLEEHXSA-N	0	0	0	100	0	0	2.63837	0	0	0
17	6-Hydroxycyclohex-2-ene-1-carbonyl-CoA	LCUFXHMEFWJGQA-AZKLLKNGSA-N	0	0.128173	0.121907	100	0	0	0	0.217225	0.392151	0
18	2,6-Dihydroxycyclohex-1-carbonyl-CoA	IDVOAQDDLQQSLO-CXCAYBSSSA-N	29.5603	13.2369	0	100	0	0	0	0	0	0
19	2-Oxo-6-hydroxycyclohex-1-carbonyl-CoA	XUJOIUADEGVEIA-SOAMHPODSA-N	48.9994	13.1342	5.53994	100	0	0	0	0	0	0
Phenylalanine degradation (anaerobic & aerobic)
20	Phenylpyruvate	BTNMPGBKDVTSJY-UHFFFAOYSA-N	0	0	0	0	0	0	0	0	0	0
21	Phenylacetaldehyde	DTUQWGWMVIHBKE-UHFFFAOYSA-N	0	0	0	0	0	0	0	0	0	0
22	Phenylacetate	WLJVXDMOQOGPHL-UHFFFAOYSA-M	0	0	0	0	0	0	0	100	0	0
23	Phenylacetyl-CoA	ZIGIFDRJFZYEEQ-CECATXLMSA-N	1.58119	1.35858	90.7471	2.38599	3.51252	0	0.295607	100	0.218383	0.905272
Benzoate degradation (anaerobic & aerobic)
24	Benzoyl-CoA	VEVJTUNLALKRNO-TYHXJLICSA-N	94.0558	61.6437	100	0.747671	5.22686	36.6103	31.1999	1.44077	2.30367	0.166865
3-(4-Hydroxyphenyl)propanoate degradation (anaerobic & aerobic)
25	3-(4-Hydroxyphenyl)propanoyl-CoA	NMHMNPHRMNGLLB-UHFFFAOYSA-N	0	100	0	0	0	0	95.897	0	0	0
26	4-Coumaroyl-CoA	DMZOKBALNZWDKI-MATMFAIHSA-N	0	100	0	0	0	0	75.246	0	0	0
27	3-Hydroxy-3-(4-hydroxyphenyl)propanoyl-CoA	VDDFXUMTXCQMFM-NVQRUNIKSA-N	0	0	0	0	0	0	0	0	0	0
28	4-Hydroxy-benzoylacetyl-CoA	OVQOJJJXNYHOPR-FUEUKBNZSA-J	0	0	0	0	0	0	0	0	0	0
29	4-Hydroxybenzoyl-CoA	LTVXPVBFJBTNIJ-TYHXJLICSA-N	0	40.3037	11.4349	0.347616	1.78705	0	100	27.1761	0	0
Acetate / acetyl-CoA degradation (anaerobic & aerobic)
30	Acetyl-CoA	ZSLZBFCDCINBPY-ZSJPKINUSA-N	46.8996	43.5098	73.6506	66.4384	100	58.805	54.6915	31.5237	71.467	77.978
31	Citrate	KRKNYBCHXYNGOX-UHFFFAOYSA-K	16.2683	15.1097	100	23.7189	8.49687	0	15.2755	4.506	0	0
32	Isocitrate	ODBLHEXUDAPZAU-UHFFFAOYSA-N	0	0	0	0	0	0	0	0	0	0
33	2-Oxoglutarate	KPGXRSRHYNQIFN-UHFFFAOYSA-N	27.8615	40.9148	0	49.0617	73.446	19.8355	100	13.8613	43.1362	10.498
34	Succinyl-CoA	VNOYUJKHFWYWIR-ITIYDSSPSA-N	43.6488	30.8407	45.4097	51.9302	58.6434	38.2977	33.9182	35.165	30.3232	100
35	Succinate	KDYFGRWQOYBRFD-UHFFFAOYSA-L	50.2339	20.3287	3.84907	36.9394	7.0231	100	59.1282	56.6163	72.244	72.2946
36	Fumarate	VZCYOOQTPOCHFL-OWOJBTEDSA-L	33.997	6.78765	3.74867	12.9693	2.48733	53.8291	74.364	14.7179	100	59.8497
37	Malate	BJEPYKJPYRNKOW-UHFFFAOYSA-L	38.1955	88.9371	13.6879	100	35.6867	45.4948	36.5216	10.2684	42.1455	48.1523
38	Oxalacetate	KHPXUQMNIQBQEV-UHFFFAOYSA-L	0	0	0	0	0	0	0	0	0	0
Benzoate degradation (aerobic)
39	2,3-Epoxybenzoyl-CoA	LPLMOOBQLPTXLP-UHFFFAOYSA-J	0	0	0	0	0	0	0	0	0	0
40	3,4-Didehydroadipyl-CoA semialdehyde	HTYJHFRYROLBDM-YINSCCIPSA-N	0	0	0	0	0	86.6121	100	0	0	0
41	cis-3,4-Didehydroadipyl-CoA	VYSXESTVCZRDBA-LNGKRSAJSA-N	0	6.81193	0	0	0	100	59.139	0	0	0
42	Adipyl-CoA	SPNAEHGLBRRCGL-BIEWRJSYSA-N	9.47223	13.8358	17.1621	8.17273	3.1546	55.5211	100	9.03909	3.4378	4.37547
43	trans-2,3-Didehydroadipyl-CoA	ZFXICKRXPZTFPB-KCQRSJHASA-N	23.0583	14.7981	10.9082	0.399287	0.552055	100	73.9957	6.83751	0	0
44	3-Hydroxyadipyl-CoA	OTEACGAEDCIMBS-FOLKQPSDSA-N	9.27039	1.63382	20.4181	0.470966	1.71138	100	43.7571	20.7442	1.95375	2.58331
45	3-Oxoadipyl-CoA	VKKKAAPGXHWXOO-BIEWRJSYSA-N	0	0	0	0	0	0	0	0	0	0
Phenylacetyl-CoA degradation (aerobic)
46	2-(1,2-Epoxy-1,2-dihydrophenyl)acetyl-CoA	ZTMHVINYLDVBNO-FOGVYBFTSA-N	0	0	0	0	0	0	0	0	0	0
47	2-Oxepin-2(3H)-ylideneacetyl-CoA	ZQZCWPBSHHYCMM-BETJHJQZSA-N	41.8877	18.5073	51.5798	39.141	65.3943	0	0	100	0	0
48	3-Oxo-5,6-dehydrosuberyl-CoA semialdehyde	XYGQIZWAZKPGNV-DCJDOUKZSA-N	0	0	71.8166	0	0	80.4609	9.80625	100	0	0
49	3-Oxo-5,6-dehydrosuberyl-CoA	IFFFDKYRRUVOFP-HURBHMQQSA-N	0	0	100	0	0	0	0	32.711	0	0
3-Hydroxybenzoate degradation (aerobic)
50	Gentisate	WXTMDXOMEHJXQO-UHFFFAOYSA-N	0	0	0	0	0	0	0	0	0	0
51	Maleylpyruvate	AZCFLHZUFANAOR-UPHRSURJSA-N	0	0	0	0	0	0	0	0	0	0
52	3-Fumarylpyruvate	AZCFLHZUFANAOR-OWOJBTEDSA-N	0	0	0	0	0	0	0	0	0	0
53	Pyruvate	LCTONWCANYUPML-UHFFFAOYSA-M	100	36.3669	0	90.1391	26.1253	24.2315	56.8321	35.8414	95.5312	48.9001
a Compounds are normalized to the highest relative intensitiy for each compound over all growth conditions. For relative intensities (if detected) see Tables S13 and S14 in the supplementary material.
b Compound numbering as in Fig. 2.

## Sheet: Small metabolites
	Anerobica					Aerobica
Metabolite	Bz	4HPP	Phe	3HBz	Ac	Bz	4HPP	Phe	3HBz	Ac
(4-Hydroxyphenyl)acetate	NA	NA	77.7857	12.6375	NA	NA	NA	90.5857	NA	NA
1,6-Anhydroglucose	194.329	223.671	NA	188.387	282.757	739.417	530.971	284.329	363.688	447.05
2-Isopropylmalate	NA	NA	NA	426.55	NA	NA	NA	NA	NA	NA
2-Oxoglutarate	91.6286	134.557	NA	161.35	241.543	65.2333	328.871	45.5857	141.863	34.525
3-(3-Hydroxybutanoyloxy)butanoate	671.129	4367.2	4892.94	1506.49	5812.1	8621.32	5307.79	NA	10985.7	2672.8
3-(4-Hydroxyphenyl)propanoate	NA	NA	NA	NA	NA	NA	3160.03	NA	NA	NA
3-Hydroxybenzoate	NA	NA	NA	1409.9	NA	NA	NA	NA	1786.64	NA
3-Hydroxybutanoate	160358	51287.7	7606.69	10264.1	11817.3	48643.1	28259.8	NA	34976.8	17035.7
4-Hydroxybenzoate	NA	1105.57	NA	NA	NA	NA	12670.3	NA	NA	NA
Adenosine	196.129	NA	NA	NA	NA	NA	NA	NA	NA	NA
Alanine	46550	14448.8	9514.4	17814.7	9561.9	8268.28	10151	14528	8056.02	10492.8
α-Glucosylglycerol	1.68528e+06	288676	1007.36	10522.6	20162.6	3532.6	141829	3729.59	2395.19	105325
Aspartate	1054.6	652.843	1186.14	22.5125	879.643	14226	7313.86	15029.6	12343.1	8369.74
Benzoate	45210.3	NA	NA	NA	NA	380.817	1560.86	NA	211.9	94.475
β-Alanine	132.871	524.229	63.7429	NA	NA	NA	4910.37	15184.8	988.212	NA
Cadaverine	1059.86	NA	253.257	NA	279.914	NA	255.7	912.671	867.388	NA
Citrate	130.386	121.1	801.471	190.1	68.1	NA	122.429	36.1143	NA	NA
Dehydroascorbate	7081.69	0.342857	0.628571	4326.21	0.171429	4.66667	1.68571	1.97143	2.15	2.65
Dihydroxyacetone phosphate	45.7429	36.2429	0.628571	85.2875	0.171429	4.66667	110.414	25.1143	63.6	47.1125
Dodecanoate	69.9857	NA	508.6	383.25	451.757	5789.77	446.671	339.8	343.35	1514.34
Erythronate	62.0143	109.043	455.671	128.725	154.886	NA	NA	NA	NA	NA
Ethanolamine	600.043	560.743	489.343	424.25	234.529	1196.2	735.143	662.214	1089.59	666.4
Fructose	102.086	321.914	151.857	366.038	295.8	175	209.914	129.586	353.938	179.387
Fructose-6-phosphate	1223.7	315.414	43.4143	360.137	385.986	NA	568.871	NA	25.8375	NA
Fumarate	5704.07	1138.84	628.957	2176.01	417.329	9031.53	12476.9	2469.4	16778.2	10041.7
Glucose	2454.16	3034.3	2003.64	2776.24	2345.07	2008.03	1861.97	2102.73	1641.39	2301.29
Glucose-6-phosphate	53255.8	10306.1	744.486	10525.3	9644.6	4.66667	4987.97	1284.31	123.4	929.8
Glutamate	1.60714e+06	284767	903730	255715	652770	146975	104584	100998	100591	151976
Glyceraldehyde	1100.53	376.557	0.628571	416.6	135.986	4.66667	1.68571	1.97143	2.15	2.65
Glycerate	NA	138.586	82.9143	NA	44.1286	15.8333	52.0571	46.1857	42.5625	22.2625
Glycerol	1478.93	1391.29	4252.36	1134.51	666.029	NA	NA	NA	NA	NA
Glycerol-3-phosphate	106.071	795.229	1134.8	758.562	441.686	251.233	393.114	1540.34	411.375	509.712
Glycine	8828.39	7464.59	6600.53	5879.5	4299.06	6790.67	4620.41	5927.13	8382.1	5662.46
Glycylglycine	31349	5576.26	NA	12178.6	18163.4	NA	183.2	NA	NA	NA
Hexadecanoate	1447.47	1163.44	1128.54	811.075	1317.19	17.4333	1422.9	3459.84	NA	1109.34
Hexose-6-phosphate	3008.47	1343.99	NA	1682.85	1542.71	NA	521.4	324.5	8.9875	96.45
Homoserine	NA	NA	NA	NA	NA	136.15	284.214	131.943	574.212	552.75
Hydroxylamine	NA	NA	269.271	NA	NA	NA	NA	NA	NA	NA
Isoglutamate	236312	98778.7	203126	71598.9	90149.7	NA	328.371	600.843	296.988	77.1875
Isoleucine	2040.21	676.7	1023.27	945.225	208.686	1475.53	2407.36	2818.66	1818.05	1759.31
Lactate	104.9	1234.16	1893.53	504.062	341.729	1399.55	NA	NA	NA	132.25
Leucine	NA	NA	NA	NA	NA	1295.17	2341.49	2077.49	2842.65	5622.2
Lysine	4874.06	NA	NA	NA	3299.47	NA	662.457	4538.11	922.3	NA
Malate	1158.8	2698.23	415.271	3033.86	1082.69	1380.25	1108.01	311.529	1278.64	1460.88
Mannose	211.286	183.714	373.429	188.525	132.871	694.65	41.5	NA	161.2	819.487
Mannose-6-phosphate	NA	NA	NA	NA	NA	104.217	4201	90.9714	70.4625	3931.69
Methionine	NA	NA	NA	NA	NA	1482.8	1850.01	1752.77	2319.14	1314.85
N-Acetyl-glucosamine	31.8857	44.8857	28.9429	54.8875	147.971	22.1	80.9429	65.3143	124.412	107.438
N-Acetyl-glutamate	482.614	NA	80.4571	NA	641.971	NA	127.043	309.871	426.562	300.962
n-Hexadecenoate	5.44286	NA	NA	77.325	40.6286	NA	NA	NA	NA	NA
Norvaline	40.3286	NA	NA	516.562	NA	468.567	1131.33	2633.71	1583.41	1379.28
Octadecanoate	19.7714	72.3714	62.3286	9.925	118.243	NA	987.043	3538.79	NA	524.962
Phenylacetate	NA	NA	NA	NA	NA	NA	NA	495.171	NA	NA
Phenylalanine	763.657	NA	2680.64	NA	61.3571	1498.27	473.443	7989.5	1742.35	1386.05
Proline	347.414	287.329	563.386	181.838	422.514	1512.4	1637.2	2068.77	2522.65	1344.25
putative_4-Amino-2-(aminomethyl)butanoate	337697	10701.4	1720.14	23123.1	55272.7	NA	176.9	NA	1829.21	NA
Putrescine	2.87773e+06	754706	936663	725455	877679	484476	184253	251217	294708	355432
Pyroglutamate	22228.3	26550	67202	11819.1	41653.9	231334	146786	143886	164027	262166
Pyruvate	1908.33	694	NA	1720.15	498.557	462.417	1084.54	683.971	1823.05	933.175
Ribose	29.2	44.8143	NA	35.125	65.4714	NA	NA	NA	NA	NA
Serine	520.886	NA	NA	NA	NA	2941.23	2449.6	3866.54	2384.19	2271.04
Sorbose	166	326.114	136.414	343.725	240.671	284.133	313.9	222.114	595.125	314.825
Succinate	7665	3101.89	587.314	5636.44	1071.63	15258.6	9022.14	8638.87	11023.4	11031.2
Threonate	379.086	2780.47	2893.09	250.562	1829.54	NA	NA	NA	NA	NA
Threonine	1273	850.357	1441.66	875.425	371.814	4822.32	6527.6	9464.94	4534.6	3965.15
Thymine	87.5429	NA	138.429	NA	NA	16362.2	2924.54	8119.71	7328.8	12488.2
Uracil	55.6143	NA	NA	NA	NA	712.867	998.657	918.3	1431.64	1249.83
Valine	42344.3	20766.9	78330.7	90749.9	5663.37	9088.12	9526.99	23625.5	8283.48	10223.4
Xylonate	NA	174.314	NA	NA	177.071	NA	NA	NA	NA	NA
Xylulose-5-phosphate	61.1286	53.4429	17.9143	84.65	127.914	NA	139.614	92.7714	21.75	207.438
a The relative intensity of each metabolite was normalized to the relative intensity of the internal standard ribitol, added to each sample. Coloring of relative intensities was realised by normalizing the highest intensity for each compound over all growth conditions to 100%.

## Sheet: CoA esters
				Anerobica					Aerobica
CoA ester	sum formula	Mmib	isomer group (count)	Bz	4HPP	Phe	3HBz	Ac	Bz	4HPP	Phe	3HBz	Ac	reliabilityc
2-Hydroxycyclohexane-1-carbonyl-CoA	C28H46N7O18P3S	893.18	13 (2)	17195.5	34931.1	2480.45	802.499	NA	NA	NA	NA	NA	NA	s
3-(4-Hydroxyphenyl)propanoyl-CoA	C30H44N7O18P3S	915.17	-	NA	62347.2	NA	NA	NA	NA	59789.1	NA	NA	NA	s
3-Hydroxyadipyl-CoA	C27H44N7O20P3S	911.16	-	16746	2951.33	36883.2	850.751	3091.43	180640	79042.7	37472.3	3529.25	4666.48	s
3-Hydroxybenzoyl-CoA	C28H40N7O18P3S	887.14	1 (2)	7623.05	3183.07	15610.9	1.92595e+06	NA	42958.4	17496.2	7112.68	136424	NA	s
3-Hydroxybutanoyl-CoA	C25H42N7O18P3S	853.15	-	279330	246929	88191.4	242502	122198	161996	202915	8510.34	41934.9	380869	s
3-Hydroxycyclohexane-1-carbonyl-CoA	C28H46N7O18P3S	893.18	13 (2)	NA	NA	NA	26180.3	NA	NA	NA	NA	NA	NA	s
4-Hydroxybenzoyl-CoA	C28H40N7O18P3S	887.14	1 (2)	NA	54059.2	15337.5	466.256	2396.96	NA	134130	36451.2	NA	NA	s
4-Oxopimeloyl-CoA	C28H44N7O20P3S	923.16	2 (3)	NA	NA	NA	2527.17	NA	NA	NA	NA	NA	NA	s
Acetoacetyl-CoA	C25H40N7O18P3S	851.14	-	3327.95	3651.76	2934.39	3421.53	3798.15	4127.25	2280.38	1038.8	2351.47	12419.4	s
Acetyl-CoA	C23H38N7O17P3S	809.13	-	759816	704899	1.19321e+06	1.07636e+06	1.62009e+06	952695	886053	510713	1.15783e+06	1.26331e+06	s
Benzoyl-CoA	C28H40N7O17P3S	871.14	-	3.67908e+06	2.41125e+06	3.91159e+06	29245.8	204453	1.43204e+06	1.22041e+06	56357	90110.1	6527.08	s
Butanoyl-CoA	C25H42N7O17P3S	837.16	3 (2)	356799	561995	246216	386215	187540	200204	766234	24997.5	220532	275910	s
CoA-Disulfide	C42H70N14O32P6S2	1532.21	-	1.07644e+06	2.18719e+06	2.70956e+06	1.25038e+06	2.05094e+06	1.70042e+06	1.63075e+06	1.50965e+06	1.16078e+06	3.16046e+06	s
CoA-Glutathione	C31H51N10O22P3S	1072.18	-	241939	540225	675030	211966	197321	300168	131971	306019	210969	1.09363e+06	s
Crotonyl-CoA	C25H40N7O17P3S	835.14	-	29782.4	11000.6	3876.99	15147.1	16310.8	17438.6	23437.2	604.196	6838.51	36700.7	s
Dephospho-CoA	C21H35N7O13P2S	687.15	-	98892.4	80502.3	38106.4	57889.1	48858.4	48279.3	55922.1	58451.2	40848.8	71686.8	s
Glutaryl-CoA	C26H42N7O19P3S	881.15	4 (3)	52589.4	28400.3	19010.6	52592	NA	NA	NA	NA	NA	NA	s
Isobutanoyl-CoA	C25H42N7O17P3S	837.16	3 (2)	483266	784809	395404	260723	275708	243469	1.43618e+06	30563.4	283816	297637	s
Isovaleryl-CoA	C26H44N7O17P3S	851.17	5 (2)	NA	NA	1560.9	6003.09	3317.86	NA	1557.5	5806.32	NA	NA	s
Malonyl-CoA	C24H38N7O19P3S	853.12	-	4483.92	12639.4	4782.24	30027.8	43641.8	NA	3776.52	7337.54	2742.81	26068.7	s
Methylmalonyl-CoA	C25H40N7O19P3S	867.13	6 (2)	60233.3	40699	85168.2	92626.2	114617	49812.5	32533.1	35456.7	70556.5	96807.8	s
Pentanoyl-CoA	C26H44N7O17P3S	851.17	5 (2)	1677.92	2582.06	2558.84	14509.7	2848.98	6000.4	9852.66	6380.93	3151.95	9848.47	s
Phenylacetyl-CoA	C29H42N7O17P3S	885.16	-	8838.97	7594.56	507283	13337.9	19635.2	NA	1652.47	559007	1220.77	5060.53	s
Propanoyl-CoA	C24H40N7O17P3S	823.14	-	30432.9	27285.6	72728.3	29481.3	81449.6	17429.2	43676.1	33568.7	43994.3	25323.4	s
Suberyl-CoA	C29H48N7O19P3S	923.19	17 (2)	NA	NA	853.699	NA	NA	1349.18	NA	2514.06	NA	NA	s
Succinyl-CoA	C25H40N7O19P3S	867.13	6 (2)	293084	207083	304908	348690	393766	257153	227747	236118	203608	671459	s
2,3-Didehydroypimeloyl-CoA	C28H44N7O19P3S	907.16	9 (5)	23091	4609.36	1373.08	9204.2	NA	NA	NA	NA	NA	NA	+
2-Isocaprenoyl-CoA	C27H44N7O17P3S	863.19	-	NA	1079.8	NA	NA	NA	NA	7565.89	NA	NA	NA	+
3-(3-Hydroxybutanoyloxy)butanoyl-CoA_1	C29H48N7O20P3S	939.19	7 (2)	139675	65517.5	4970.73	92640.6	51664.3	69445.1	42765	507.396	48989.2	122963	+
3-(3-Hydroxybutanoyloxy)butanoyl-CoA_2	C29H48N7O20P3S	939.18	7 (2)	19877.4	26871	3542.34	14636.7	24797.5	47723	14988.5	369.601	61334.2	63275.9	+
3-Hydroxypimeloyl-CoA	C28H46N7O20P3S	925.17	-	372608	157464	30332.2	74131.6	NA	NA	NA	NA	NA	NA	+
3-Oxopimeloyl-CoA	C28H44N7O20P3S	923.16	2 (3)	2755.99	1951.83	678.494	711.358	NA	1673.89	1294.67	NA	NA	NA	+
6-Hydroxycyclohex-1-ene-1-carbonyl-CoA	C28H44N7O18P3S	891.17	10 (4)	73206.4	26738.4	6185.11	NA	NA	NA	NA	NA	NA	NA	+
6-Oxocyclohex-1-ene-1-carbonyl-CoA	C28H42N7O18P3S	889.15	-	61177.2	42073.2	17101.3	NA	NA	NA	NA	NA	NA	NA	+
Adipyl-CoA	C27H44N7O19P3S	895.16	8 (2)	8753.51	12786	15859.9	7552.61	2915.24	51308.4	92412.4	8353.24	3176.96	4043.47	+
Cyclohex-1,5-diene-1-carbonyl-CoA	C28H42N7O17P3S	873.16	-	52914.7	11037.7	5329.91	NA	NA	NA	NA	NA	NA	NA	+
Glutaconyl-CoA	C26H42N7O19P3S	881.15	4 (3)	3180.94	3093.98	2580.94	4836.88	2700.3	941.343	454.937	998.216	NA	NA	+
4-Coumaroyl-CoA	C30H42N7O18P3S	913.15	-	NA	2492.07	NA	NA	NA	NA	1875.18	NA	NA	NA	+
Phenylglyoxylyl-CoA	C29H40N7O18P3S	899.14	-	NA	NA	65909.7	NA	NA	NA	NA	3631.02	NA	NA	+
Pimeloyl-CoA	C28H46N7O19P3S	909.18	11 (4)	190708	236901	87292.9	186339	NA	NA	1630.69	NA	NA	NA	+
trans-2,3-Didehydroadipyl-CoA	C27H42N7O19P3S	893.15	14 (3)	42597.7	25992.2	19205.9	NA	NA	191592	130812	10677.8	NA	NA	o
2,5-Dihydroxycyclohex-1-carbonyl-CoA	C28H46N7O19P3S	909.18	11 (4)	NA	NA	NA	160660	NA	NA	4238.8	NA	NA	NA	o
2,6-Dihydroxycyclohex-1-carbonyl-CoA	C28H46N7O19P3S	909.18	11 (4)	5238.79	2345.89	NA	17722.4	NA	NA	NA	NA	NA	NA	o
2-Oxepin-2(3H)-ylideneacetyl-CoA	C29H42N7O18P3S	901.15	12 (3)	2090.9	923.823	2574.69	1953.79	3264.27	NA	NA	4991.68	NA	NA	o
2-Oxo-6-hydroxycyclohex-1-carbonyl-CoA	C28H44N7O19P3S	907.16	9 (5)	86746.3	23252.2	9807.65	177035	NA	NA	NA	NA	NA	NA	o
cis-3,4-Didehydroadipyl-CoA	C27H42N7O19P3S	893.15	14 (3)	3258.48	1354.52	3043.2	NA	NA	20141.1	10289.3	1640.8	NA	NA	o
3,4-Didehydroadipyl-CoA semialdehyde	C27H42N7O18P3S	877.15	15 (3)	NA	NA	NA	NA	NA	16384.2	18916.8	NA	NA	NA	o
3,4-Didehydropimeloyl-CoA	C28H44N7O19P3S	907.16	9 (5)	4226.01	1009.18	270.117	5589.17	NA	NA	NA	NA	NA	NA	o
3-Hydroxy-2-methylbutanoyl-CoA	C26H44N7O18P3S	867.17	-	2597.67	1933.18	54425.3	25882.1	21728.4	NA	10267	19722.5	3929.02	3302.91	o
3-Hydroxyadipyl-CoA 3,6-lactone	C27H42N7O19P3S	893.15	14 (3)	3119.11	NA	9178.01	945.789	NA	14919.2	8209.24	4337.82	NA	NA	o
3-Oxo-5,6-dehydrosuberyl-CoA	C29H44N7O20P3S	935.16	-	NA	NA	4350.92	NA	NA	NA	NA	1423.23	NA	NA	o
3-Oxo-5,6-dehydrosuberyl-CoA semialdehyde	C29H44N7O19P3S	919.16	16 (2)	NA	NA	12724.5	NA	NA	14256.1	1737.47	17718	NA	NA	o
5-Hydroxycyclohex-2-ene-1-carbonyl-CoA	C28H44N7O18P3S	891.17	10 (4)	NA	NA	NA	109667	NA	NA	NA	NA	810.961	NA	o
6-Hydroxycyclohex-2-ene-1-carbonyl-CoA	C28H44N7O18P3S	891.17	10 (4)	NA	1360.5	1293.99	1.06146e+06	NA	NA	NA	2305.75	4162.51	NA	o
6-Hydroxycyclohex-2-ene-1-carbonyl-CoA-isomer	C28H44N7O18P3S	891.17	10 (4)	NA	NA	NA	6862.89	NA	NA	NA	NA	NA	NA	o
β-Alanyl-CoA	C24H41N8O17P3S	838.15	-	1952.31	11812.2	17998	1323.93	10846.6	5223.5	3119.82	2191.27	2769.52	4608.63	o
Methylsuccinyl-CoA	C26H42N7O19P3S	881.15	4 (3)	1998.81	1844.78	NA	5034.2	2259.1	945.638	5674.56	NA	1525.62	2317.05	o
4-Hydroxyphenylacetyl-CoA	C29H42N7O18P3S	901.15	12 (3)	NA	NA	30389.2	NA	NA	NA	NA	NA	NA	NA	o
Phenoxyacetyl-CoA-isomer	C29H42N7O18P3S	901.15	12 (3)	NA	NA	11041.9	NA	NA	NA	NA	NA	NA	NA	o
Unknown_?_890.21_861		889.2	-	11590.4	48789.8	29767	4097.74	109129	21843.9	6169.63	2066.32	4926.65	26552.4
Unknown_?_908.11_601		907.1	-	13215	19597	45728.9	17244.8	44801.6	25881.9	23219.7	7422.87	32626.7	14917.7
Unknown_?_924.15_1071	C28H44N7O20P3S	923.16	2 (3)	NA	NA	NA	14787.9	NA	NA	NA	NA	NA	NA
Unknown_C27H41N7O19P3S_893.15_812	C27H42N7O19P3S	893.15	14 (3)	3351.25	7024.68	14018.7	NA	NA	1247.73	1691.36	1002.72	1211.61	NA
Unknown_C27H42N7O19P3S_893.15_680	C27H42N7O19P3S	893.15	14 (3)	3141.08	NA	3367.7	NA	NA	21070.2	8238.31	2067.71	NA	NA
Unknown_C27H42N7O18P3S_878.16_864	C27H42N7O18P3S	877.15	15 (3)	1183.87	2195.75	1584.68	536.235	3098.4	5440.76	1585.21	NA	3054.45	NA
Unknown_C27H42N7O18P3S_878.16_983	C27H42N7O18P3S	877.15	15 (3)	NA	NA	NA	NA	NA	9325.44	13428.8	NA	NA	NA
Unknown_C27H44N7O19P3S_896.17_1190	C27H44N7O19P3S	895.16	8 (2)	13260.2	35089.7	10192.5	18652.4	14739.4	29327.5	35533.2	624.878	39520.6	36638.5
Unknown_C28H44N7O19P3S_908.17_1253	C28H44N7O19P3S	907.16	9 (5)	17045.5	3876.55	5038.46	NA	NA	180026	79722.3	4146.63	NA	NA
Unknown_C28H44N7O19P3S_908.17_904	C28H44N7O19P3S	907.16	9 (5)	54080	22902.2	4064.3	NA	NA	NA	NA	790.266	NA	NA
Unknown_C28H46N7O19P3S_910.19_594	C28H46N7O19P3S	909.18	11 (4)	6022.69	2359.06	36167.5	2327.02	NA	NA	NA	482.464	NA	791.967
Unknown_C29H44N7O19P3S_920.17_869	C29H44N7O19P3S	919.16	16 (2)	NA	NA	4754.58	NA	NA	NA	NA	4114.62	NA	NA
Unknown_C29H48N7O19P3S_924.20_911	C29H48N7O19P3S	923.19	17 (2)	NA	NA	NA	NA	NA	NA	1403.54	58948.8	NA	NA
a The relative intensity of each CoA-ester was normalized to the relative intensity of free coenzyme A in the respective sample. Coloring of relative intensities was realised by normalizing the highest intensity for each compound over all growth conditions to 100%.
b monoisotopic mass
c Reliability: s, standard existent; +, prediction based on a plausible biological context, also in other orgamisms, the exact mass, isotope pattern and retention time ; o, prediction based on the exact mass and the isotope pattern. unknown_sum formula_exact mass [M+H]_retention time [s]
