# Supplementary material for: Systems Biology of Aromatic Compound Catabolism in Facultative Anaerobic Aromatoleum aromaticum EbN1T
Source: mSystems. 2022 Nov 29;7(6):e00685-22. doi: 10.1128/msystems.00685-22 (PMC9765128; doi:10.1128/msystems.00685-22)
Supplement: TABLE S5 [file msystems.00685-22-s0010.xlsx]

## Sheet: Table S5
			Anaerobic					Aerobic
Name	Direction	Reaction	Bz	4HPP	Phe	3HBz	Ac	Bz	4HPP	Phe	3HBz	Ac
D-fructose_6-phosphate	incoming	gluconeogenesis_3.1.3.11_F16BDEPHOS-RXN	0.988879	0.988879	1	0.986713	0.986713	0.988879	0.988879	1	0.997296	0.986713
D-fructose_6-phosphate	incoming	pentose-phosphate-pathway_2.2.1.2_TRANSALDOL-RXN	0.0111211	0.0111211		0.0132873	0.0132873	0.0111211	0.0111211		0.0027035	0.0132873
D-fructose_6-phosphate	outgoing	pentose-phosphate-pathway_2.2.1.2_TRANSALDOL-RXN			0.16874					0.165639
D-fructose_6-phosphate	outgoing	glycolysis_2.7.1.90_2.7.1.90-RXN									0.796535
D-fructose_6-phosphate	outgoing	pentose-phosphate-pathway_2.2.1.1_2TRANSKETO-RXN	0.928156	0.928156	0.745383	0.928474	0.928474	0.928156	0.928156	0.748711	0.188912	0.928474
D-fructose_6-phosphate	outgoing	glycolysis_5.3.1.9_RXN-6182	0.0393901	0.0393901	0.047084	0.0392156	0.0392156	0.0393901	0.0393901	0.0469591	0.00797901	0.0392156
D-fructose_6-phosphate	outgoing	saccharides_UDP-N-acetyl-D-glucosamine-syn_2.6.1.16_L-GLN-FRUCT-6-P-AMINOTRANS-RXN	0.0324542	0.0324542	0.0387933	0.0323104	0.0323104	0.0324542	0.0324542	0.0386904	0.00657404	0.0323104
D-fructose_1,6-bisphosphate	incoming	glycolysis_2.7.1.90_2.7.1.90-RXN									0.798694
D-fructose_1,6-bisphosphate	incoming	glycolysis_4.1.2.13_F16ALDOLASE-RXN	1	1	1	1	1	1	1	1	0.201306	1
D-fructose_1,6-bisphosphate	outgoing	gluconeogenesis_3.1.3.11_F16BDEPHOS-RXN	1	1	1	1	1	1	1	1	1	1
D-glyceraldehyde_3-phosphate	incoming	pentose-phosphate-pathway_2.2.1.2_TRANSALDOL-RXN			0.0477287					0.0468705
D-glyceraldehyde_3-phosphate	incoming	glycolysis_1.2.1.12_GAPOXNPHOSPHN-RXN	0.952872	0.952872	0.904895	0.95238	0.95238	0.952872	0.952872	0.90586	0.95238	0.95238
D-glyceraldehyde_3-phosphate	incoming	aa_tryptophan-syn_4.2.1.20_TRYPSYN-RXN	0.0406388	0.0406388	0.0473764	0.0405081	0.0405081	0.0406388	0.0406388	0.0472697	0.0405081	0.0405081
D-glyceraldehyde_3-phosphate	incoming	pentose-phosphate-pathway_2.2.1.1_1TRANSKETO-RXN	0.00648931	0.00648931		0.00711174	0.00711174	0.00648931	0.00648931		0.00711174	0.00711174
D-glyceraldehyde_3-phosphate	outgoing	pentose-phosphate-pathway_2.2.1.1_1TRANSKETO-RXN			0.0439235					0.0430739
D-glyceraldehyde_3-phosphate	outgoing	glycolysis_5.3.1.1_TRIOSEPISOMERIZATION-RXN	0.405346	0.405346	0.42106	0.404686	0.404686	0.405346	0.405346	0.420863	0.404686	0.404686
D-glyceraldehyde_3-phosphate	outgoing	glycolysis_4.1.2.13_F16ALDOLASE-RXN	0.286794	0.286794	0.282853	0.286515	0.286515	0.286794	0.286794	0.282967	0.286515	0.286515
D-glyceraldehyde_3-phosphate	outgoing	pentose-phosphate-pathway_2.2.1.1_2TRANSKETO-RXN	0.269183	0.269183	0.210834	0.269604	0.269604	0.269183	0.269183	0.21186	0.269604	0.269604
D-glyceraldehyde_3-phosphate	outgoing	ip_methylerythritol-phosphate-pathway_thiazole/pyridoxal-5'-phosphate-syn_2.2.1.7_DXS-RXN	0.034806	0.034806	0.0405765	0.034694	0.034694	0.034806	0.034806	0.0404852	0.034694	0.034694
D-glyceraldehyde_3-phosphate	outgoing	pentose-phosphate-pathway_2.2.1.2_TRANSALDOL-RXN	0.00322534	0.00322534		0.00385827	0.00385827	0.00322534	0.00322534		0.00385827	0.00385827
D-glyceraldehyde_3-phosphate	outgoing	cof_B6_4.3.3.6_RXN-11322	0.00064538	0.00064538	0.000752379	0.000643304	0.000643304	0.00064538	0.00064538	0.000750684	0.000643304	0.000643304
dihydroxyacetone_phosphate	incoming	glycolysis_5.3.1.1_TRIOSEPISOMERIZATION-RXN	0.998319	0.998319	0.998114	0.998322	0.998322	0.998319	0.998319	0.998118	0.998322	0.998322
dihydroxyacetone_phosphate	incoming	nuc-purine_nucleotides-salvage_4.1.2.62_BR53088	0.00168061	0.00168061	0.00188574	0.00167795	0.00167795	0.00168061	0.00168061	0.00188238	0.00167795	0.00167795
dihydroxyacetone_phosphate	outgoing	envelope_CDP-diacylglycerol-syn_1.1.1.94_GLYC3PDEHYDROGBIOSYN-RXN_NAD	0.277457	0.277457	0.311321		0.277017
dihydroxyacetone_phosphate	outgoing	glycolysis_4.1.2.13_F16ALDOLASE-RXN	0.706339	0.706339	0.670497	0.706805	0.706805	0.706339	0.706339	0.671084	0.706805	0.706805
dihydroxyacetone_phosphate	outgoing	envelope_CDP-diacylglycerol-syn_1.1.1.94_GLYC3PDEHYDROGBIOSYN-RXN_NADP				0.277017		0.277457	0.277457	0.310767	0.277017	0.277017
dihydroxyacetone_phosphate	outgoing	cof_NAD-syn_2.5.1.72_QUINOLINATE-SYNTHA-RXN	0.0162037	0.0162037	0.0181814	0.016178	0.016178	0.0162037	0.0162037	0.0181491	0.016178	0.016178
3-phospho-D-glycerate	incoming	glycolysis_5.4.2.11_3PGAREARR-RXN	1	1	1	1	1	1	1	1	1	1
3-phospho-D-glycerate	outgoing	glycolysis_2.7.2.3_PHOSGLYPHOS-RXN	0.555229	0.555229	0.504189	0.555897	0.555897	0.555229	0.555229	0.505019	0.555897	0.555897
3-phospho-D-glycerate	outgoing	aa_serine-syn_1.1.1.95_PGLYCDEHYDROG-RXN	0.444771	0.444771	0.495811	0.444103	0.444103	0.444771	0.444771	0.494981	0.444103	0.444103
phosphoenolpyruvate	incoming	gluconeogenesis_4.1.1.32_4.1.1.32-RXN	1	1	1	1	1	1	1	1	1	1
phosphoenolpyruvate	outgoing	glycolysis_2.7.1.40_PEPDEPHOS-RXN	0.478247	0.478247	0.532352	0.477305	0.477305	0.383334		0.531241	0.687926	0.477305
phosphoenolpyruvate	outgoing	glycolysis_4.2.1.11_2PGADEHYDRAT-RXN	0.394923	0.394923	0.394348	0.395106	0.395106	0.466764	0.756915	0.394553	0.235898	0.395106
phosphoenolpyruvate	outgoing	aa_chorismate-syn_2.5.1.55_DAHPSYN-RXN	0.0626859	0.0626859	0.035838	0.0630659	0.0630659	0.0740892	0.120145	0.0362919	0.0376534	0.0630659
phosphoenolpyruvate	outgoing	aa_chorismate-syn_2.5.1.19_2.5.1.19-RXN	0.0626859	0.0626859	0.035838	0.0630659	0.0630659	0.0740892	0.120145	0.0362919	0.0376534	0.0630659
phosphoenolpyruvate	outgoing	saccharides_CMP-KDO-syn_2.5.1.55_KDO-8PSYNTH-RXN	0.000751096	0.000751096	0.00083607	0.000750316	0.000750316	0.000887729	0.00143956	0.000835103	0.000447975	0.000750316
phosphoenolpyruvate	outgoing	envelope_UDP-N-acetylmuramoyl-pentapeptide-syn_2.5.1.7_UDPNACETYLGLUCOSAMENOLPYRTRANS-RXN	0.000707423	0.000707423	0.000787456	0.000706688	0.000706688	0.000836111	0.00135586	0.000786546	0.000421927	0.000706688
pyruvate	incoming	3HBz-degradation-(aerobic)_MhbH_3.7.1.20									0.637407
pyruvate	incoming	glycolysis_2.7.1.40_PEPDEPHOS-RXN	0.980821	0.980821	0.980821	0.979907	0.979907	0.333596		0.979907	0.324987	0.979907
pyruvate	incoming	gluconeogenesis_1.1.1.40_MALIC-NADP-RXN						0.656785	0.980821		0.0348447
pyruvate	incoming	cof_4-aminobenzoate-syn_4.1.3.38_ADCLY-RXN	0.0191791	0.0191791	0.0191791	0.0191791	0.0191791	0.00961875	0.0191791	0.0191791	0.00263496	0.0191791
pyruvate	incoming	cof_4-hydroxybenzoate-syn_4.1.3.40_CHORPYRLY-RXN				0.000913744	0.000913744			0.000913744	0.000125537	0.000913744
pyruvate	outgoing	aa_alanine_1.4.1.1_ALANINE-DEHYDROGENASE-RXN	0.177015		0.177015	0.177015
pyruvate	outgoing	glycolysis_1.2.5.1_1.8.1.4_2.3.1.12_1.2.4.1_PYRUVDEH-RXN						0.498478			0.862613
pyruvate	outgoing	aa_valine-syn_2.2.1.6_ACETOLACTSYN-RXN	0.591264	0.591264	0.591264	0.591264	0.591264	0.296532	0.591264	0.591264	0.0812321	0.591264
pyruvate	outgoing	aa_alanine_2.6.1.2_ALANINE-AMINOTRANSFERASE-RXN		0.174476			0.174476	0.0875035	0.174476	0.174476	0.0239707	0.174476
pyruvate	outgoing	aa_lysine-syn_4.3.3.7_DIHYDRODIPICSYN-RXN	0.117255	0.117255	0.117255	0.117255	0.117255	0.0588061	0.117255	0.117255	0.0161093	0.117255
pyruvate	outgoing	aa_isoleucine-syn_2.2.1.6_ACETOOHBUTSYN-RXN	0.0980392	0.0980392	0.0980392	0.0980392	0.0980392	0.0491689	0.0980392	0.0980392	0.0134693	0.0980392
pyruvate	outgoing	ip_methylerythritol-phosphate-pathway_thiazole/pyridoxal-5'-phosphate-syn_2.2.1.7_DXS-RXN	0.0164264	0.0164264	0.0164264	0.0164264	0.0164264	0.00823819	0.0164264	0.0164264	0.00225677	0.0164264
pyruvate	outgoing	aa_alanine_2.6.1.21_D-ALANINE-AMINOTRANSFERASE-RXN		0.00253895			0.00253895	0.00127334	0.00253895	0.00253895	0.000348819	0.00253895
acetyl-CoA	incoming	PheAc-degradation-(aerobic)_PaaJ_2.3.1.223								0.496815
acetyl-CoA	incoming	PheAc-and-Bz-degradation-(aerobic)_PaaJ_2.3.1.174						0.795204	0.217553	0.496815		1.38172e-16
acetyl-CoA	incoming	4HPP-degradation_EbA5319_2.3.1.9		0.274063					0.778843
acetyl-CoA	incoming	beta-oxidation_2.3.1.16_RXN-8032	0.34353	0.252351	0.346931	0.34329
acetyl-CoA	incoming	3-hydroxybutanoate-degradation_2.3.1.9_ACETYL-COA-ACETYLTRANSFER-RXN	0.653704	0.470772	0.649381	0.65401
acetyl-CoA	incoming	glycolysis_1.2.5.1_1.8.1.4_2.3.1.12_1.2.4.1_PYRUVDEH-RXN						0.197985			0.994584
acetyl-CoA	incoming	acetate-metabolism_2.3.1.8_PHOSACETYLTRANS-RXN	0.00276603	0.00281352	0.00368838	0.00270071	1	0.0068109	0.00360356	0.0063697	0.00541624	1
acetyl-CoA	outgoing	TCA-cycle_glyoxylate-shunt_2.3.3.9_MALSYN-RXN	0.242541	0.246705	0.300933	0.236982	0.181669		0.0984275	0.0232825		0.195121
acetyl-CoA	outgoing	TCA-cycle_2.3.3.1_CITSYN-RXN	0.682946	0.677503	0.599707	0.690265	0.737591	0.734387	0.76104	0.728311	0.788776	0.718161
acetyl-CoA	outgoing	fa_fatty-acid-syn-initiation_6.4.1.2_ACETYL-COA-CARBOXYLTRANSFER-RXN	0.0518009	0.0526901	0.0690742	0.0505776	0.0387726	0.127551	0.0674857	0.119289	0.101433	0.0416435
acetyl-CoA	outgoing	3-hydroxybutanoate-degradation_2.3.1.9_ACETYL-COA-ACETYLTRANSFER-RXN					0.0249677	0.082137	0.0434576	0.0768162	0.0653179	0.0268164
acetyl-CoA	outgoing	aa_leucine-syn_2.3.3.13_2-ISOPROPYLMALATESYN-RXN	0.0122997	0.0125108	0.0164011	0.0120092	0.0092062	0.0302859	0.0160239	0.028324	0.0240843	0.00988788
acetyl-CoA	outgoing	fa_fatty-acid-syn-initiation_2.3.1.180_2.3.1.180-RXN	0.00740683	0.00753399	0.00987669	0.00723192	0.00554396	0.0182381	0.00964956	0.0170567	0.0145035	0.00595446
acetyl-CoA	outgoing	aa_cysteine-syn_2.3.1.30_SERINE-O-ACETTRAN-RXN	0.00261537	0.00266027	0.00348748	0.0025536	0.00195758	0.00643992	0.00340728	0.00602274	0.00512122	0.00210253
acetyl-CoA	outgoing	saccharides_UDP-N-acetyl-D-glucosamine-syn_2.3.1.157_2.3.1.157-RXN	0.000359348	0.000365517	0.000479174	0.000350862	0.000268969	0.000884835	0.000468155	0.000827516	0.000703648	0.000288885
acetyl-CoA	outgoing	BIOMASS_SOLUBLE	3.07602e-05	3.12883e-05	4.10174e-05	3.00338e-05	2.30238e-05	7.57421e-05	4.00742e-05	7.08356e-05	6.02325e-05	2.47286e-05
acetyl-CoA	outgoing	PheAc-and-Bz-degradation-(aerobic)_PaaJ_2.3.1.174									6.79579e-20
